# Supplementary material for: Descriptive study of severe hospitalized cases of laboratory-confirmed influenza during five epidemic seasons (2010–2015)
Source: BMC Res Notes. 2018 Apr 14;11:244. doi: 10.1186/s13104-018-3349-y (PMC5899835; doi:10.1186/s13104-018-3349-y)
Supplement: Supplementary file 1 — Additional file 1. SHLCI 2010_2015. Information on cases assessed in the study of severe influenza laboratory confirmed hospitalized cases. Catalonia (Spain) from 2010–2011 to 2014–2015. [file 13104_2018_3349_MOESM1_ESM.xlsx]

## Sheet: data sheet
SEASON	GENDER	Date notified	epiweeknotification	Age	Centre	Smoking	Asma	COPD	ObeyestatIMCgt40	Diabetis	Kidney impairement	Immunodeficiència	Càncer	Cardiopatia	Cronic liver Dis	Hemoglobinopatiayoanèmia	Pregnancy	Week preg	Datadinicidesímptomes	Datadingrés	Week of admisyeson	ICU admisyeson	Discharge date	Complicaciópneumònia	Coinfeccióbacteriana	ARDS	Multiorg failure	Sépyess	Shock	Antiviral treat	Type	from	Seasonal vaccine	Date of Vaccination	StatusFinal	Influenza virus	Subtype
3	FEMALE	2013-03-01	09. 25/02/2013-03/03/2013	62	Hospital de Terrassa	unknown	unknown	No	No	No	No	No	unknown	No	No	unknown	No	0	2013-02-24	2013-02-25	09. 25/02/2013-03/03/2013	No		yes	No	No	No			yes	oseltamivir	2013-03-01	yes		cured	B	B
5	FEMALE	2015-02-26	09. 23/02/2015-01/03/2015	80	H. Univeryestari Mútua de Terrassa	unknown	No	No	No	No	No	No	unknown	No	No	unknown	No	0	2015-02-23	2015-02-24	09. 23/02/2015-01/03/2015	No		yes	No	No	No			yes	oseltamivir	2015-02-24	yes	2014-11-05	cured	A	sense subtipar
5	MALE	2015-02-20	08. 16/02/2015-22/02/2015	79	Hospital Clínic i Provincial de Barcelona	unknown	unknown	No	No	yes	yes	No	unknown	yes	No	unknown	No	0	2015-02-15	2015-02-16	08. 16/02/2015-22/02/2015	yes	2015-05-07	No		yes	yes			yes	oseltamivir	2015-02-16	yes	2014-10-14	cured	A	nH1N1
2	FEMALE	2012-02-03	05. 30/01/2012-05/02/2012	73	Hospital Clínic i Provincial de Barcelona	No	No	No	yes	yes	yes	No	No	No	No	No	No	0	2012-01-22	2012-01-30	05. 30/01/2012-05/02/2012	yes		yes	No	No	No	No	No	yes	oseltamivir	2012-02-04	yes		cured	A	H3N2
5	MALE	2015-02-25	09. 23/02/2015-01/03/2015	66	H. Univeryestari Arnau de Vilanova	unknown	yes	yes	No	No	No	No	No	No	No	unknown	No	0	2015-02-04	2015-02-04	06. 02/02/2015-08/02/2015	yes		yes		yes	No			yes	oseltamivir	2015-02-23	yes	2014-10-20	cured	A	H3N2
5	FEMALE	2015-03-25	13. 23/03/2015-29/03/2015	72	H. Univeryestari General de la Vall d'Hebron	unknown	No	No	No	No	No	No	unknown	No	No	unknown	No	0	2015-03-17	2015-03-18	12. 16/03/2015-22/03/2015	yes		yes	yes	No	yes			yes	oseltamivir		yes	2014-10-15	cured	B	B
5	MALE	2015-02-16	08. 16/02/2015-22/02/2015	0	Hospital de Sant Joan de Déu (Espluges)	unknown	No	No	No	No	No	unknown	unknown	No	No	unknown	No	0	2015-02-13	2015-02-14	07. 09/02/2015-15/02/2015	No		yes	No	yes	No			yes	oseltamivir	2015-02-14	No		cured	A	sense subtipar
5	FEMALE	2015-02-25	09. 23/02/2015-01/03/2015	1	H. Univeryestari Arnau de Vilanova	unknown	No	No	No	No	No	No	No	No	No	unknown	No	0	2015-02-13	2015-02-21	08. 16/02/2015-22/02/2015	No		yes		No	No			No			No		cured	A	nH1N1
3	MALE	2013-02-04	06. 04/02/2013-10/02/2013	4	Hospital de Sant Joan de Déu (Espluges)	unknown	unknown	No	No	No	No	No	unknown	No	No	unknown	No	0	2013-01-31	2013-02-01	05. 28/01/2013-03/02/2013	No		yes	yes	No	No			yes	oseltamivir	2013-02-01	No		cured	B	B
3	MALE	2013-01-31	05. 28/01/2013-03/02/2013	0	H Sant Joan de Déu. Althaia, xarxa asyesstencial	No	No	No	No	No	No	No	unknown	No	No	No	No	0	2013-01-12	2013-01-18	03. 14/01/2013-20/01/2013	yes		No		No	No			yes	oseltamivir	2013-01-22	No		cured	B	B
3	FEMALE	2013-01-28	05. 28/01/2013-03/02/2013	6	H Sant Joan de Déu. Althaia, xarxa asyesstencial	No	No	No	No	No	No	No	No	No	No	No	No	0	2013-01-25	2013-01-28	05. 28/01/2013-03/02/2013	No		No		No	No	No	No	yes	oseltamivir	2013-01-29	No		cured	B	B
3	FEMALE	2013-03-07	10. 04/03/2013-10/03/2013	31	Hospital Clínic i Provincial de Barcelona	unknown	unknown	No	No	yes	No	No	unknown	No	No	unknown	No	0	2013-02-25	2013-03-03	09. 25/02/2013-03/03/2013	No		yes	No	No	No			yes	oseltamivir	2013-03-04	No		cured	A	sense subtipar
1	FEMALE	2011-01-03	01. 02/01/2011-08/01/2011	22	Hospital de Mataró	unknown	unknown	No	No	No	No	No	unknown	No	No	unknown	No	0	2010-12-27	2010-12-30	52. 26/12/2010-01/01/2011	No		yes	No	No	No			yes	oseltamivir	2010-12-30	No		cured	A	nH1N1
3	MALE	2013-02-01	05. 28/01/2013-03/02/2013	48	H Sant Joan de Déu. Althaia, xarxa asyesstencial	unknown	unknown	unknown	No	No	No	unknown	unknown	No	No	unknown	No	0	2013-01-29	2013-02-01	05. 28/01/2013-03/02/2013	No		No		No	No			No			No		cured	B	B
5	MALE	2015-03-31	14. 30/03/2015-05/04/2015	54	Hospital de Mataró	unknown	No	No	No	yes	No	No	unknown	No	No	unknown	No	0	2015-03-16	2015-03-25	13. 23/03/2015-29/03/2015	yes		yes		yes				yes	oseltamivir	2015-03-25	No		cured	A	nH1N1
4	FEMALE	2014-02-27	09. 24/02/2014-02/03/2014	65	Hospital de Sabadell	unknown	unknown	No	No	No	No	No	unknown	No	No	unknown	No	0	2014-02-04	2014-02-25	09. 24/02/2014-02/03/2014	No	2014-03-07	yes	yes	yes	No			yes	oseltamivir	2014-02-26	No		cured	A	H3N2
5	MALE	2015-02-20	08. 16/02/2015-22/02/2015	69	H. Univeryestari Mútua de Terrassa	unknown	No	yes	No	yes	No	unknown	unknown	yes	yes	unknown	No	0	2015-02-22	2015-02-10	07. 09/02/2015-15/02/2015	yes		yes		No	No			yes	oseltamivir	2015-02-23	No		cured	A	sense subtipar
5	FEMALE	2015-03-20	12. 16/03/2015-22/03/2015	69	H. Univeryestari General de la Vall d'Hebron	unknown	No	yes	No	No	No	yes	unknown	No	No	unknown	No	0	2015-03-15	2015-03-17	12. 16/03/2015-22/03/2015	yes		yes	yes	No	No			yes	oseltamivir	2015-03-17	No		cured	A	H3N2
5	FEMALE	2015-02-24	09. 23/02/2015-01/03/2015	34	H. Univeryestari General de la Vall d'Hebron	unknown	No	No	No	No	No	No	unknown	No	yes	unknown	No	0	2015-02-16	2015-02-21	08. 16/02/2015-22/02/2015	yes		yes	No	No	No			yes	oseltamivir	2015-02-22	NC		cured	A	H3N2
5	FEMALE	2015-03-18	12. 16/03/2015-22/03/2015	43	Hospital de Sabadell	unknown	No	No	No	No	No	yes	unknown	No	No	unknown	No	0	2015-03-14	2015-03-15	11. 09/03/2015-15/03/2015	yes		yes	No	yes	yes			yes	oseltamivir	2015-03-14	NC		cured	B	B
3	MALE	2013-02-28	09. 25/02/2013-03/03/2013	48	Hospital de Terrassa	unknown	unknown	yes	No	No	No	yes	unknown	No	No	unknown	No	0	2013-02-09	2013-02-10	06. 04/02/2013-10/02/2013	No		No		yes	No			yes	oseltamivir	2013-02-19	NC		cured	B	B
1	FEMALE	2011-01-10	02. 09/01/2011-15/01/2011	52	Hospital Clínic i Provincial de Barcelona	unknown	unknown	No	No	No	No	No	unknown	No	yes	unknown	unknown	0	2011-01-04	2011-01-05	01. 02/01/2011-08/01/2011	yes	2011-02-12	yes	yes	yes	yes			yes	oseltamivir	2011-01-05	NC		cured	A	nH1N1
5	MALE	2015-01-27	05. 26/01/2015-01/02/2015	51	H. Univeryestari General de la Vall d'Hebron	unknown	No	No	No	No	No	No	unknown	No	No	unknown	No	0	2015-01-16	2015-01-23	04. 19/01/2015-25/01/2015	yes	2015-02-24	yes		No	No			yes	oseltamivir	2015-01-23	NC		cured	A	nH1N1
1	MALE	2011-01-18	03. 16/01/2011-22/01/2011	46	H. Univeryestari General de la Vall d'Hebron	unknown	unknown	unknown	unknown	unknown	No	unknown	unknown	unknown	unknown	unknown	unknown	0	2011-01-13	2011-01-16	03. 16/01/2011-22/01/2011	yes	2011-01-24	yes		No	No			yes	oseltamivir	2011-01-16	NC		cured	A	nH1N1
5	FEMALE	2015-03-02	10. 02/03/2015-08/03/2015	58	Hospital de Sabadell	unknown	No	No	No	yes	No	No	unknown	No	No	unknown	No	0	2015-02-26	2015-02-28	09. 23/02/2015-01/03/2015	yes		yes	No	yes	No			yes	oseltamivir	2015-02-01	NC		cured	A	H3N2
3	FEMALE	2013-04-23	17. 22/04/2013-28/04/2013	50	Hospital de Terrassa	unknown	unknown	No	No	No	No	No	unknown	No	No	unknown	No	0	2013-04-07	2013-04-07	14. 01/04/2013-07/04/2013	yes		yes	No	yes	No			yes	oseltamivir	2013-04-17	NC		cured	A	nH1N1
5	MALE	2015-03-09	11. 09/03/2015-15/03/2015	59	H. Univeryestari General de la Vall d'Hebron	unknown	yes	No	No	No	No	yes	unknown	No	No	unknown	No	0	2015-02-16	2015-03-06	10. 02/03/2015-08/03/2015	yes		yes	No	No	No			yes	oseltamivir	2015-03-07	NC		cured	A	nH1N1
3	FEMALE	2013-02-12	07. 11/02/2013-17/02/2013	46	Hospital Clínic i Provincial de Barcelona	unknown	unknown	No	No	No	No	yes	unknown	No	yes	unknown	No	0	2013-01-28	2013-02-07	06. 04/02/2013-10/02/2013	yes		yes	yes	yes	No			yes	oseltamivir	2013-02-07	NC		cured	B	B
3	FEMALE	2012-12-21	51. 17/12/2012-23/12/2012	79	Hospital Clínic i Provincial de Barcelona	unknown	unknown	No	No	No	No	yes	unknown	No	No	unknown	No	0	2012-12-11	2012-12-14	50. 10/12/2012-16/12/2012	No	2013-01-03	No		No	No			No			NC		cured	B	B
5	FEMALE	2015-02-13	07. 09/02/2015-15/02/2015	82	Hospital Clínic i Provincial de Barcelona	unknown	unknown	No	No	No	No	No	unknown	yes	No	unknown	No	0	2015-02-09	2015-02-02	06. 02/02/2015-08/02/2015	No	2015-02-17	yes	No	No	No			yes	oseltamivir	2015-02-10	NC		cured	A	NT
4	MALE	2014-03-06	10. 03/03/2014-09/03/2014	83	Hospital de Sabadell	unknown	unknown	yes	No	yes	yes	No	unknown	No	No	unknown	No	0	2014-02-28	2014-03-01	09. 24/02/2014-02/03/2014	No	2014-03-10	yes	No	yes	No			yes	oseltamivir	2014-03-02	NC		cured	A	nH1N1
5	MALE	2015-02-26	09. 23/02/2015-01/03/2015	71	H. Univeryestari General de la Vall d'Hebron	unknown	No	yes	No	No	No	No	unknown	No	No	unknown	No	0	2015-02-13	2015-02-20	08. 16/02/2015-22/02/2015	No		yes	yes	No	No			yes	oseltamivir		NC		cured	A	nH1N1
3	MALE	2013-02-19	08. 18/02/2013-24/02/2013	83	Hospital Clínic i Provincial de Barcelona	unknown	unknown	No	No	No	No	No	unknown	yes	No	unknown	No	0	2013-02-14	2013-02-17	07. 11/02/2013-17/02/2013	No		yes	No	No	No			yes	oseltamivir	2013-02-18	NC		cured	B	B
3	FEMALE	2013-04-29	18. 29/04/2013-05/05/2013	77	Hospital de Mataró	unknown	unknown	yes	No	No	No	No	unknown	No	No	unknown	No	0	2013-03-30	2013-03-31	13. 25/03/2013-31/03/2013	yes		No		No	No			yes	oseltamivir		NC		cured	A	nH1N1
3	MALE	2013-04-23	17. 22/04/2013-28/04/2013	77	Hospital de Terrassa	unknown	unknown	yes	No	yes	No	yes	unknown	No	No	unknown	No	0	2013-04-11	2013-04-13	15. 08/04/2013-14/04/2013	yes		yes	No	yes	No			yes	oseltamivir	2013-04-15	NC		cured	A	nH1N1
4	FEMALE	2014-01-10	02. 06/01/2014-12/01/2014	25	Hospital Clínic i Provincial de Barcelona	unknown	unknown	No	No	No	No	yes	unknown	unknown	yes	unknown	No	0	2014-01-02	2014-01-09	02. 06/01/2014-12/01/2014	No	2014-01-15	yes	No	No	No			yes	oseltamivir	2014-01-10	yes	2013-10-10	cured	A	H3N2
5	MALE	2015-03-24	13. 23/03/2015-29/03/2015	42	Hospital de Tortosa Verge de la Cinta	yes	No	No	No	yes	No	yes	unknown	No	unknown	unknown	No	0	2015-03-16	2015-03-21	12. 16/03/2015-22/03/2015	yes	2015-03-31	yes	yes	No	No	yes		yes	oseltamivir	2015-03-23	No		cured	B	B
5	MALE	2015-03-18	12. 16/03/2015-22/03/2015	73	Hospital de Sabadell	unknown	No	No	No	yes	No	No	unknown	No	No	unknown	No	0	2015-03-13	2015-03-16	12. 16/03/2015-22/03/2015	No	2015-03-16	yes	No	yes	No			yes	oseltamivir	2015-03-16	NC		cured	B	B
4	MALE	2014-06-11	24. 09/06/2014-15/06/2014	60	Hospital de Mataró	unknown	unknown	No	No	No	No	No	unknown	yes	No	unknown	No	0	2014-05-10	2014-05-15	20. 12/05/2014-18/05/2014	yes	2014-07-01	yes	yes	yes	yes			yes	oseltamivir	2014-05-16	yes	2013-10-14	death	A	sense subtipar
4	MALE	2014-02-18	08. 17/02/2014-23/02/2014	54	Hospital Clínic i Provincial de Barcelona	unknown	unknown	yes	No	No	No	No	unknown	yes	No	unknown	No	0	2014-02-07	2014-02-10	07. 10/02/2014-16/02/2014	yes	2014-02-17	yes	yes	yes	yes			yes	oseltamivir	2014-02-11	yes	2013-10-21	death	A	sense subtipar
2	MALE	2012-02-16	07. 13/02/2012-19/02/2012	75	Hospital Clínic i Provincial de Barcelona	unknown	unknown	No	No	No	yes	No	unknown	yes	No	unknown	No	0	2012-02-06	2012-02-07	06. 06/02/2012-12/02/2012	No	2012-03-26	yes	yes	No	No			yes	oseltamivir	2012-02-13	yes		death	A	H3N2
4	FEMALE	2014-01-24	04. 20/01/2014-26/01/2014	83	Hospital de Mataró	unknown	unknown	yes	No	yes	No	No	unknown	yes	No	unknown	No	0	2014-01-04	2014-01-08	02. 06/01/2014-12/01/2014	No	2014-02-07	yes	No	No	No			yes	oseltamivir	2014-01-23	yes	2013-11-08	death	A	H3N2
3	MALE	2013-01-25	04. 21/01/2013-27/01/2013	69	H. Univeryestari Mútua de Terrassa	No	unknown	yes	No	yes	No	yes	unknown	yes	No	unknown	No	0	2013-01-19	2013-01-07	02. 07/01/2013-13/01/2013	No	2013-02-01	yes	yes	No	No			yes	zanamivir		yes		death	B	B
3	FEMALE	2013-03-28	13. 25/03/2013-31/03/2013	81	Hospital de Mataró	unknown	unknown	No	No	No	No	No	unknown	No	No	unknown	No	0	2013-03-15	2013-03-22	12. 18/03/2013-24/03/2013	No	2013-04-10	yes	No	No	No			yes	oseltamivir	2013-03-26	yes	2012-10-24	death	A	nH1N1
4	MALE	2014-01-20	04. 20/01/2014-26/01/2014	73	H. Univeryestari Joan XXIII	unknown	unknown	No	No	No	No	yes	unknown	No	No	unknown	unknown	0	2014-01-13	2014-01-17	03. 13/01/2014-19/01/2014	No	2014-02-03	yes	No	No	No			yes	oseltamivir	2014-01-20	yes	2013-10-14	death	A	nH1N1
5	FEMALE	2015-02-24	09. 23/02/2015-01/03/2015	78	Hospital de Terrassa	unknown	No	yes	No	No	No	yes	unknown	No	No	unknown	No	0	2015-02-17	2015-02-21	08. 16/02/2015-22/02/2015	No	2015-03-08	yes	yes	yes	No			yes	oseltamivir	2015-02-21	yes	2014-10-23	death	A	sense subtipar
5	MALE	2015-03-17	12. 16/03/2015-22/03/2015	91	Hospital Clínic i Provincial de Barcelona	unknown	unknown	No	No	No	yes	No	unknown	No	No	unknown	No	0	2015-02-25	2015-02-27	09. 23/02/2015-01/03/2015	No	2015-03-14	No		yes	No			yes	oseltamivir	2015-02-27	yes	2014-10-14	death	B	B
4	MALE	2013-12-31	01. 30/12/2013-05/01/2014	66	Hospital de Terrassa	unknown	unknown	yes	No	No	No	yes	unknown	No	No	unknown	No	0	2013-12-10	2013-12-11	50. 09/12/2013-15/12/2013	No	2013-12-25	yes	No	yes	No			yes	oseltamivir	2013-12-19	yes	2013-10-25	death	A	H3N2
5	MALE	2015-03-11	11. 09/03/2015-15/03/2015	81	Hospital de Terrassa	unknown	No	No	No	No	yes	yes	unknown	No	No	unknown	No	0	2015-03-10	2015-03-10	11. 09/03/2015-15/03/2015	No	2015-03-20	No		yes	No			yes	oseltamivir		yes	2014-10-29	death	A	sense subtipar
4	FEMALE	2013-12-24	52. 23/12/2013-29/12/2013	93	Hospital Clínic i Provincial de Barcelona	unknown	unknown	No	No	No	No	No	unknown	No	No	unknown	No	0	2013-12-05	2013-12-15	50. 09/12/2013-15/12/2013	No	2013-12-24	yes	No	No	No			yes	oseltamivir	2013-12-18	yes	2013-10-18	death	A	sense subtipar
5	FEMALE	2015-03-13	11. 09/03/2015-15/03/2015	98	H Sant Joan de Déu. Althaia, xarxa asyesstencial	unknown	No	No	No	No	No	No	unknown	No	No	unknown	No	0	2015-02-19	2015-02-19	08. 16/02/2015-22/02/2015	No	2015-02-28	No		yes	yes			yes	oseltamivir	2015-02-20	yes	2014-11-12	death	A	sense subtipar
4	FEMALE	2014-02-25	09. 24/02/2014-02/03/2014	93	H. Univeryestari Mútua de Terrassa	unknown	unknown	No	No	No	No	No	unknown	yes	No	unknown	No	0	2014-02-21	2014-02-22	08. 17/02/2014-23/02/2014	No	2014-03-03	yes	yes	No	No			yes	oseltamivir	2014-02-24	yes	2014-10-17	death	A	H3N2
4	FEMALE	2014-01-08	02. 06/01/2014-12/01/2014	86	Hospital de Terrassa	unknown	unknown	yes	No	yes	No	No	unknown	yes	No	unknown	No	0	2013-12-26	2013-12-29	52. 23/12/2013-29/12/2013	No	2014-01-06	No		yes	No			yes	oseltamivir	2014-01-01	yes	2013-10-09	death	A	H3N2
5	FEMALE	2015-02-05	06. 02/02/2015-08/02/2015	83	Hospital Clínic i Provincial de Barcelona	unknown	unknown	yes	No	No	No	No	unknown	yes	yes	unknown	No	0	2015-01-28	2015-01-29	05. 26/01/2015-01/02/2015	No	2015-02-05	No		yes	yes			yes	oseltamivir	2015-01-29	yes	2014-10-23	death	A	H3N2
5	FEMALE	2015-02-25	09. 23/02/2015-01/03/2015	87	H. Univeryestari Mútua de Terrassa	unknown	No	yes	No	No	No	No	unknown	No	No	unknown	No	0	2015-02-20	2015-02-23	09. 23/02/2015-01/03/2015	No	2015-03-01	yes	yes	No	No			yes	oseltamivir	2015-02-23	yes	2014-11-07	death	A	H3N2
5	FEMALE	2015-02-20	08. 16/02/2015-22/02/2015	85	Hospital de Mataró	unknown	No	No	unknown	No	No	No	unknown	yes	No	unknown	No	0	2015-02-13	2015-02-14	07. 09/02/2015-15/02/2015	No	2015-02-20	yes	No	No	No			yes	oseltamivir	2015-02-16	yes	2014-10-13	death	A	H3N2
4	FEMALE	2014-01-21	04. 20/01/2014-26/01/2014	85	H. Univeryestari Mútua de Terrassa	unknown	unknown	No	No	No	No	No	unknown	yes	No	unknown	No	0	2014-01-20	2014-01-22	04. 20/01/2014-26/01/2014	No	2014-01-27	No		No	No			yes	oseltamivir	2014-01-20	yes	2013-10-08	death	A	H3N2
5	FEMALE	2015-03-13	11. 09/03/2015-15/03/2015	94	H Sant Joan de Déu. Althaia, xarxa asyesstencial	unknown	No	No	No	No	yes	No	unknown	No	No	unknown	No	0	2015-02-22	2015-02-22	08. 16/02/2015-22/02/2015	No	2015-02-27	yes	No	No	yes			yes	oseltamivir	2015-02-25	yes	2015-10-24	death	B	B
5	FEMALE	2015-01-21	04. 19/01/2015-25/01/2015	88	H Sant Joan de Déu. Althaia, xarxa asyesstencial	No	No	No	No	No	No	No	unknown	No	No	unknown	No	0	2015-01-06	2015-01-16	03. 12/01/2015-18/01/2015	No	2015-01-19	No		yes	No			yes	oseltamivir	2015-01-16	yes	2014-10-22	death	A	sense subtipar
5	FEMALE	2015-02-20	08. 16/02/2015-22/02/2015	93	H. Univeryestari General de la Vall d'Hebron	unknown	No	No	No	No	No	No	unknown	No	No	unknown	No	0	2015-02-12	2015-02-16	08. 16/02/2015-22/02/2015	No	2015-02-19	yes	No	No	No			No			yes	2014-10-16	death	A	H3N2
5	FEMALE	2015-02-20	08. 16/02/2015-22/02/2015	92	Hospital Clínic i Provincial de Barcelona	unknown	unknown	No	No	No	No	yes	unknown	yes	No	unknown	No	0	2015-02-13	2015-02-16	08. 16/02/2015-22/02/2015	No	2015-02-19	yes	yes	yes	yes			yes	oseltamivir	2015-02-17	yes	2014-10-15	death	B	B
5	MALE	2015-02-26	09. 23/02/2015-01/03/2015	84	H. Univeryestari General de la Vall d'Hebron	unknown	No	yes	No	No	No	yes	unknown	yes	No	unknown	No	0	2015-02-21	2015-02-24	09. 23/02/2015-01/03/2015	No	2015-02-26	yes	No	No	No			yes	oseltamivir	2015-02-19	yes	2014-10-27	death	A	H3N2
5	MALE	2015-02-09	07. 09/02/2015-15/02/2015	69	Hospital Clínic i Provincial de Barcelona	unknown	unknown	No	No	No	No	yes	unknown	No	No	unknown	No	0	2015-02-04	2015-02-04	06. 02/02/2015-08/02/2015	No	2015-02-06	yes	No	yes	yes			yes	oseltamivir	2015-02-05	yes	2014-10-20	death	A	nH1N1
4	FEMALE	2014-03-17	12. 17/03/2014-23/03/2014	84	H Sant Joan de Déu. Althaia, xarxa asyesstencial	unknown	unknown	No	yes	No	No	No	unknown	No	No	unknown	No	0	2014-03-03	2014-03-11	11. 10/03/2014-16/03/2014	No	2014-03-12	yes	yes	yes	yes			yes	oseltamivir	2014-03-11	yes	2013-12-09	death	A	nH1N1
5	MALE	2015-02-20	08. 16/02/2015-22/02/2015	77	H. Univeryestari General de la Vall d'Hebron	unknown	No	No	No	No	yes	No	unknown	yes	No	unknown	No	0	2015-02-13	2015-02-15	07. 09/02/2015-15/02/2015	No	2015-02-15	yes	No	No	No						yes	2014-10-30	death	A	H3N2
5	MALE	2015-03-10	11. 09/03/2015-15/03/2015	66	Hospital Clínic i Provincial de Barcelona	unknown	unknown	No	yes	No	yes	No	unknown	yes	No	unknown	No	0	2015-03-02	2015-03-04	10. 02/03/2015-08/03/2015	No	2015-03-04	yes	No	yes	yes			No			yes	2014-10-28	death	B	B
4	FEMALE	2013-12-31	01. 30/12/2013-05/01/2014	80	H. Univeryestari Mútua de Terrassa	unknown	unknown	No	No	No	yes	No	unknown	yes	No	unknown	No	0	2013-12-26	2013-11-11	46. 11/11/2013-17/11/2013	yes	2014-01-13	No		yes	yes			yes	oseltamivir	2013-12-27	yes	2013-10-14	death	A	H3N2
4	MALE	2014-01-20	04. 20/01/2014-26/01/2014	69	H. Univeryestari Arnau de Vilanova	yes	unknown	yes	No	yes	yes	No	No	No	No	unknown	No	0	2013-12-31	2014-01-11	02. 06/01/2014-12/01/2014	yes	2014-03-14	No		yes	yes			yes	oseltamivir	2014-01-20	yes	2013-11-04	death	A	sense subtipar
5	FEMALE	2015-01-09	02. 05/01/2015-11/01/2015	78	Hospital Clínic i Provincial de Barcelona	unknown	unknown	No	yes	yes	No	No	unknown	yes	No	unknown	No	0	2014-12-26	2015-01-03	01. 29/12/2014-04/01/2015	yes	2015-02-06	yes	No	yes	yes			yes	oseltamivir	2015-01-03	yes	2014-10-28	death	A	H3N2
5	FEMALE	2015-02-24	09. 23/02/2015-01/03/2015	80	H. Univeryestari Arnau de Vilanova	unknown	yes	yes	yes	No	No	yes	unknown	No	No	unknown	No	0	2015-02-07	2015-02-19	08. 16/02/2015-22/02/2015	yes	2015-03-16	yes	yes	No	yes			yes	oseltamivir	2015-02-24	yes		death	A	H3N2
2	MALE	2012-02-07	06. 06/02/2012-12/02/2012	75	Hospital de Mataró	unknown	unknown	No	No	No	No	No	unknown	No	No	unknown	No	0	2012-01-17	2012-01-29	04. 23/01/2012-29/01/2012	yes	2012-02-20	yes	yes	yes	No			No			yes		death	A	H3N2
2	MALE	2012-03-01	09. 27/02/2012-04/03/2012	77	Hospital de Mataró	unknown	unknown	No	No	No	No	No	unknown	yes	No	unknown	No	0	2012-02-26	2012-02-27	09. 27/02/2012-04/03/2012	yes	2012-03-16	yes	No	yes	No			yes	oseltamivir	2012-02-29	yes		death	A	H3N2
2	FEMALE	2012-02-16	07. 13/02/2012-19/02/2012	69	Hospital de Terrassa	unknown	unknown	yes	yes	No	No	No	unknown	No	No	unknown	No	0	2012-02-14	2012-02-06	06. 06/02/2012-12/02/2012	yes	2012-02-24	yes	No	No	No			yes	oseltamivir	2012-02-19	yes	2011-10-02	death	A	H3N2
4	MALE	2014-01-28	05. 27/01/2014-02/02/2014	74	H. Univeryestari Mútua de Terrassa	unknown	unknown	yes	No	yes	yes	No	unknown	yes	No	unknown	No	0	2014-01-25	2014-01-26	04. 20/01/2014-26/01/2014	yes	2014-02-12	yes	yes	yes	yes			yes	oseltamivir	2014-01-26	yes	2013-10-22	death	A	H3N2
5	FEMALE	2015-02-09	07. 09/02/2015-15/02/2015	69	Hospital Clínic i Provincial de Barcelona	unknown	unknown	No	No	No	No	yes	unknown	yes	No	unknown	No	0	2015-01-27	2015-02-03	06. 02/02/2015-08/02/2015	yes	2015-02-18	yes	No	yes	No			yes	oseltamivir	2015-02-06	yes	2014-10-22	death	A	nH1N1
5	FEMALE	2015-02-03	06. 02/02/2015-08/02/2015	67	Hospital Clínic i Provincial de Barcelona	unknown	unknown	yes	No	yes	yes	yes	unknown	yes	yes	unknown	No	0	2015-01-13	2015-01-21	04. 19/01/2015-25/01/2015	yes	2015-02-02	No		yes	yes			yes	oseltamivir	2015-01-27	yes	2014-10-17	death	A	nH1N1
5	MALE	2015-03-09	11. 09/03/2015-15/03/2015	70	H. Univeryestari Joan XXIII	unknown	No	yes	No	yes	yes	yes	unknown	yes	No	unknown	No	0	2015-02-25	2015-03-04	10. 02/03/2015-08/03/2015	yes	2015-03-13	No		No	No			yes	oseltamivir	2015-03-07	yes	2014-10-13	death	B	B
4	MALE	2014-02-10	07. 10/02/2014-16/02/2014	74	H. Univeryestari Arnau de Vilanova	yes	unknown	No	No	yes	yes	yes	yes	yes	No	unknown	No	0	2014-01-27	2014-01-31	05. 27/01/2014-02/02/2014	yes	2014-02-07	No		yes	yes			yes	oseltamivir	2014-02-07	yes	2013-10-17	death	A	H3N2
3	FEMALE	2013-02-18	08. 18/02/2013-24/02/2013	86	Hospital de Terrassa	unknown	unknown	No	No	No	No	No	unknown	No	No	unknown	No	0	2013-02-11	2013-02-14	07. 11/02/2013-17/02/2013	yes	2013-02-21	No		yes	No			yes	oseltamivir	2013-02-14	yes		death	B	B
5	MALE	2015-03-18	12. 16/03/2015-22/03/2015	74	H. Univeryestari de Girona Dr. Josep Trueta	unknown	No	yes	No	yes	yes	No	unknown	yes	No	unknown	No	0	2015-03-09	2015-03-14	11. 09/03/2015-15/03/2015	yes	2015-03-19	yes		yes	yes			yes		2015-03-14	yes	2014-11-05	death	A	sense subtipar
5	MALE	2015-02-20	08. 16/02/2015-22/02/2015	88	Hospital de Mataró	unknown	yes	No	No	No	No	No	unknown	No	No	unknown	No	0	2015-02-16	2015-02-18	08. 16/02/2015-22/02/2015	yes	2015-02-20	yes	No	No	No			No			yes	2015-02-13	death	A	H3N2
5	MALE	2015-02-02	06. 02/02/2015-08/02/2015	0	Hospital de Sant Joan de Déu (Espluges)	No	No	No	No	No	No	No	No	No	No	No	No	0	2015-01-28	2015-01-28	05. 26/01/2015-01/02/2015	yes	2015-02-04	No		No	No			No			No		death	A	sense subtipar
4	MALE	2014-01-27	05. 27/01/2014-02/02/2014	1	Hospital de Sant Joan de Déu (Espluges)	unknown	unknown	No	No	No	No	No	unknown	No	No	unknown	No	0	2014-01-24	2014-01-26	04. 20/01/2014-26/01/2014	yes	2014-01-27	yes	yes	yes	yes			yes	oseltamivir	2014-01-26	No		death	A	nH1N1
4	FEMALE	2014-02-12	07. 10/02/2014-16/02/2014	8	H. Univeryestari General de la Vall d'Hebron	unknown	unknown	No	No	No	No	No	unknown	No	No	unknown	No	0	2014-02-04	2014-02-11	07. 10/02/2014-16/02/2014	yes	2014-02-17	yes	yes	No	No			yes	oseltamivir	2014-02-12	No		death	A	nH1N1
3	MALE	2013-03-14	11. 11/03/2013-17/03/2013	41	Hospital de Mataró	unknown	unknown	No	No	No	No	No	unknown	No	No	unknown	No	0		2013-03-01	09. 25/02/2013-03/03/2013	yes	2013-04-26	yes	No	No	No		yes	yes	oseltamivir	2013-03-01	No		death	A	nH1N1
4	FEMALE	2014-02-28	09. 24/02/2014-02/03/2014	36	H. Univeryestari General de la Vall d'Hebron	unknown	unknown	No	yes	No	No	No	unknown	No	No	unknown	No	0	2014-02-24	2014-02-26	09. 24/02/2014-02/03/2014	yes	2014-03-24	yes	No	No	No			yes	oseltamivir	2014-02-26	No		death	A	sense subtipar
5	MALE	2015-01-15	03. 12/01/2015-18/01/2015	41	H. Univeryestari de Girona Dr. Josep Trueta	unknown	No	No	No	yes	No	No	unknown	No	No	unknown	No	0	2015-01-02	2015-01-07	02. 05/01/2015-11/01/2015	yes	2015-01-14	yes	No	yes	yes			yes	oseltamivir	2015-01-07	No		death	A	sense subtipar
5	MALE	2015-02-20	08. 16/02/2015-22/02/2015	58	Hospital Clínic i Provincial de Barcelona	unknown	No	No	No	No	No	yes	unknown	No	No	unknown	No	0	2015-02-14	2015-02-10	07. 09/02/2015-15/02/2015	No	2015-04-21	yes	No	No	No			yes	oseltamivir	2015-02-15	No		death	A	NT
5	MALE	2015-02-10	07. 09/02/2015-15/02/2015	59	H. Univeryestari General de la Vall d'Hebron	unknown	No	No	No	No	No	No	unknown	yes	No	unknown	No	0	2015-02-03	2015-02-06	06. 02/02/2015-08/02/2015	No	2015-02-11	yes	No	No	yes			yes	oseltamivir	2015-02-06	No		death	A	nH1N1
5	MALE	2015-03-09	11. 09/03/2015-15/03/2015	47	H. Univeryestari de Girona Dr. Josep Trueta	unknown	No	No	No	No	No	yes	unknown	No	No	unknown	No	0	2015-02-18	2015-02-19	08. 16/02/2015-22/02/2015	No	2015-02-23	yes	yes	yes	yes			No			No		death	A	sense subtipar
1	MALE	2011-01-05	01. 02/01/2011-08/01/2011	50	H. Univeryestari Joan XXIII	unknown	unknown	No	No	No	No	No	unknown	No	No	unknown	unknown	0	2010-12-26	2010-12-31	52. 26/12/2010-01/01/2011	No	2011-01-02	yes	No	No	yes			No			No		death	A	nH1N1
1	MALE	2011-01-04	01. 02/01/2011-08/01/2011	46	H. Univeryestari Joan XXIII	unknown	unknown	No	yes	No	No	No	unknown	No	No	unknown	unknown	0	2010-12-26	2010-12-30	52. 26/12/2010-01/01/2011	yes	2011-02-26	yes	No	yes	No		yes	yes	oseltamivir	2010-12-30	No		death	A	nH1N1
1	MALE	2011-03-01	09. 27/02/2011-05/03/2011	62	Hospital de Terrassa	unknown	unknown	yes	No	yes	yes	yes	unknown	yes	No	unknown	No	0	2011-02-10	2011-02-13	07. 13/02/2011-19/02/2011	yes	2011-03-12	yes	yes	yes	No			yes	oseltamivir	2011-02-18	No		death	A	nH1N1
2	MALE	2012-03-08	10. 05/03/2012-11/03/2012	60	Hospital de Sabadell	unknown	unknown	No	No	No	No	yes	unknown	No	No	unknown	No	0	2012-03-03	2012-03-05	10. 05/03/2012-11/03/2012	yes	2012-03-31	yes	yes	yes	No			yes	oseltamivir	2012-03-06	No		death	A	H3N2
3	MALE	2013-02-05	06. 04/02/2013-10/02/2013	55	Hospital de Mataró	unknown	unknown	No	No	No	No	No	unknown	No	No	unknown	No	0	2013-01-15	2013-02-02	05. 28/01/2013-03/02/2013	yes	2013-02-26	yes	No	No	No			yes	oseltamivir	2013-02-05	No		death	A	nH1N1
4	MALE	2014-02-03	06. 03/02/2014-09/02/2014	53	H Sant Joan de Déu. Althaia, xarxa asyesstencial	unknown	unknown	No	No	No	No	No	unknown	No	No	unknown	No	0	2014-01-26	2014-01-31	05. 27/01/2014-02/02/2014	yes	2014-02-23	yes	No	yes	yes			yes	oseltamivir	2014-02-01	No		death	A	nH1N1
4	MALE	2014-01-20	04. 20/01/2014-26/01/2014	59	H. Univeryestari de Girona Dr. Josep Trueta	unknown	unknown	yes	No	No	No	No	unknown	No	No	unknown	No	0	2014-01-16	2014-01-20	04. 20/01/2014-26/01/2014	yes	2014-02-10	yes	yes	yes	yes			No			No		death	A	sense subtipar
1	MALE	2010-12-30	52. 26/12/2010-01/01/2011	55	Hospital de Mataró	unknown	unknown	No	No	No	No	No	unknown	yes	yes	unknown	No	0	2010-12-25	2010-12-27	52. 26/12/2010-01/01/2011	yes	2011-01-16	yes	No	yes	No			yes	oseltamivir	2010-12-28	No		death	A	nH1N1
5	MALE	2015-03-11	11. 09/03/2015-15/03/2015	49	H. Univeryestari Arnau de Vilanova	unknown	No	No	No	yes	No	unknown	yes	No	yes	unknown	No	0	2015-02-21	2015-02-23	09. 23/02/2015-01/03/2015	yes	2015-03-13	yes	yes	yes	yes			yes	oseltamivir	2015-03-10	No		death	A	sense subtipar
1	MALE	2010-12-30	52. 26/12/2010-01/01/2011	54	H. Univeryestari Arnau de Vilanova	unknown	unknown	yes	No	No	No	No	unknown	No	No	unknown	No	0	2010-12-26	2010-12-29	52. 26/12/2010-01/01/2011	yes	2011-01-13	No		No	No			yes	oseltamivir	2010-12-30	No		death	A	nH1N1
1	MALE	2010-12-30	52. 26/12/2010-01/01/2011	54	Hospital de Mataró	unknown	unknown	yes	No	yes	No	No	unknown	yes	No	unknown	No	0	2010-12-24	2010-12-26	52. 26/12/2010-01/01/2011	yes	2011-01-03	yes	No	yes	yes			yes	oseltamivir	2010-12-27	No		death	A	nH1N1
4	FEMALE	2014-01-29	05. 27/01/2014-02/02/2014	60	H Sant Joan de Déu. Althaia, xarxa asyesstencial	unknown	unknown	No	No	No	No	yes	unknown	No	No	unknown	No	0	2014-01-26	2014-01-28	05. 27/01/2014-02/02/2014	yes	2014-02-05	yes		yes	No			yes	oseltamivir	2014-01-28	No		death	A	nH1N1
4	MALE	2014-02-25	09. 24/02/2014-02/03/2014	61	Hospital Clínic i Provincial de Barcelona	unknown	unknown	No	yes	yes	No	yes	unknown	yes	No	unknown	No	0	2014-02-09	2014-02-15	07. 10/02/2014-16/02/2014	yes	2014-02-21	yes	No	yes	yes			yes	oseltamivir	2014-02-16	No		death	A	nH1N1
4	MALE	2014-01-29	05. 27/01/2014-02/02/2014	64	H. Univeryestari Arnau de Vilanova	yes	unknown	No	No	No	No	No	yes	No	No	unknown	No	0	2014-01-20	2014-01-27	05. 27/01/2014-02/02/2014	yes	2014-01-31	yes	No	No	No			yes	oseltamivir	2014-01-27	No		death	A	nH1N1
5	FEMALE	2015-01-20	04. 19/01/2015-25/01/2015	63	H. Univeryestari General de la Vall d'Hebron	unknown	No	yes	unknown	yes	No	No	unknown	yes	No	unknown	No	0	2015-01-14	2015-01-19	04. 19/01/2015-25/01/2015	yes	2015-01-23	yes	No	No	No			yes	oseltamivir	2015-01-19	No		death	A	nH1N1
5	MALE	2015-02-03	06. 02/02/2015-08/02/2015	59	Hospital Clínic i Provincial de Barcelona	unknown	unknown	yes	yes	yes	yes	No	unknown	yes	yes	unknown	No	0	2015-01-19	2015-01-27	05. 26/01/2015-01/02/2015	yes	2015-01-30	No		yes	yes			yes	oseltamivir	2015-01-28	No		death	A	H3N2
1	MALE	2011-01-10	02. 09/01/2011-15/01/2011	47	H. Univeryestari General de la Vall d'Hebron	unknown	unknown	No	No	No	No	yes	unknown	No	No	unknown	No	0	2011-01-05	2011-01-08	01. 02/01/2011-08/01/2011	yes	2011-01-11	yes	yes	yes	No			yes	oseltamivir	2011-01-08	No		death	A	nH1N1
5	FEMALE	2015-02-16	08. 16/02/2015-22/02/2015	56	H Sant Joan de Déu. Althaia, xarxa asyesstencial	unknown	No	No	No	No	No	No	unknown	No	yes	unknown	No	0	2015-02-11	2015-02-13	07. 09/02/2015-15/02/2015	yes	2015-02-16	yes		No	yes			yes	oseltamivir	2015-02-13	No		death	A	nH1N1
5	MALE	2015-03-09	11. 09/03/2015-15/03/2015	52	H. Univeryestari de Girona Dr. Josep Trueta	unknown	No	No	No	unknown	No	yes	unknown	No	yes	unknown	No	0	2015-02-22	2015-03-03	10. 02/03/2015-08/03/2015	yes	2015-03-06	yes	yes	yes	yes			yes	oseltamivir	2015-03-03	No		death	B	B
4	FEMALE	2014-02-18	08. 17/02/2014-23/02/2014	47	H. Univeryestari de Girona Dr. Josep Trueta	unknown	unknown	No	No	No	No	No	unknown	No	No	unknown	No	0	2014-01-19	2014-01-22	04. 20/01/2014-26/01/2014	yes	2014-01-24	yes	yes	yes	yes			yes	oseltamivir	2014-01-23	No		death	A	nH1N1
5	FEMALE	2015-03-13	11. 09/03/2015-15/03/2015	53	Hospital de Tortosa Verge de la Cinta	unknown	yes	unknown	yes	No	No	No	unknown	No	No	unknown	No	0	2015-03-05	2015-03-11	11. 09/03/2015-15/03/2015	yes	2015-03-13	yes	No	yes	No			yes	oseltamivir	2015-03-13	No		death	A	nH1N1
2	MALE	2012-02-21	08. 20/02/2012-26/02/2012	54	H. Univeryestari Arnau de Vilanova	unknown	unknown	No	No	No	No	No	unknown	No	yes	unknown	No	0	2012-02-13	2012-02-19	07. 13/02/2012-19/02/2012	yes	2012-02-20	yes		yes	yes			yes	oseltamivir	2012-02-19	No		death	A	sense subtipar
5	MALE	2015-03-11	11. 09/03/2015-15/03/2015	57	H Sant Joan de Déu. Althaia, xarxa asyesstencial	unknown	No	No	No	No	No	No	unknown	No	yes	unknown	No	0	2015-03-22	2015-03-10	11. 09/03/2015-15/03/2015	yes	2015-03-10	yes		yes	yes			No			No		death	A	sense subtipar
2	MALE	2012-02-28	09. 27/02/2012-04/03/2012	83	Hospital Clínic i Provincial de Barcelona	unknown	unknown	No	No	No	No	No	unknown	yes	No	unknown	No	0	2012-02-12	2012-02-05	05. 30/01/2012-05/02/2012	No	2012-03-30	yes	No	yes	No			yes	oseltamivir	2012-02-27	No		death	A	H3N2
5	FEMALE	2015-01-23	04. 19/01/2015-25/01/2015	84	Hospital Clínic i Provincial de Barcelona	unknown	unknown	No	yes	yes	yes	No	unknown	yes	No	unknown	No	0	2015-01-23	2015-01-20	04. 19/01/2015-25/01/2015	No	2015-02-17	No		No	yes			yes	oseltamivir	2015-01-23	No		death	A	nH1N1
4	FEMALE	2014-01-10	02. 06/01/2014-12/01/2014	98	H. Univeryestari Mútua de Terrassa	unknown	unknown	No	No	No	No	No	unknown	No	No	unknown	No	0	2014-01-07	2013-12-30	01. 30/12/2013-05/01/2014	No	2014-01-18	No		No	No			yes	oseltamivir		No		death	A	H3N2
3	MALE	2013-03-20	12. 18/03/2013-24/03/2013	66	Hospital Clínic i Provincial de Barcelona	unknown	unknown	yes	No	yes	No	yes	unknown	No	No	unknown	No	0	2013-03-16	2013-03-18	12. 18/03/2013-24/03/2013	No	2013-04-05	yes	No	yes	No			yes	oseltamivir	2013-03-19	No		death	A	sense subtipar
4	FEMALE	2014-01-14	03. 13/01/2014-19/01/2014	80	H. Univeryestari Mútua de Terrassa	unknown	unknown	No	No	yes	No	No	unknown	No	No	unknown	No	0	2014-01-11	2014-01-12	02. 06/01/2014-12/01/2014	No	2014-01-25	yes	yes	No	No			yes	oseltamivir	2014-01-12	No		death	A	H3N2
5	MALE	2015-02-20	08. 16/02/2015-22/02/2015	75	H. Univeryestari Mútua de Terrassa	unknown	No	No	No	No	No	yes	unknown	No	No	unknown	No	0	2015-02-10	2015-02-19	08. 16/02/2015-22/02/2015	No	2015-03-03	yes	yes	No	yes			yes	oseltamivir	2015-02-19	No		death	B	B
5	FEMALE	2015-02-20	08. 16/02/2015-22/02/2015	82	Hospital Clínic i Provincial de Barcelona	unknown	unknown	No	No	No	yes	No	unknown	yes	No	unknown	No	0	2015-02-14	2015-02-16	08. 16/02/2015-22/02/2015	No	2015-02-28	No		yes	yes			yes	oseltamivir	2015-02-17	No		death	B	B
4	MALE	2014-03-24	13. 24/03/2014-30/03/2014	88	H. Univeryestari Joan XXIII	unknown	unknown	No	No	No	No	yes	unknown	No	No	unknown	unknown	0	2014-03-16	2014-03-19	12. 17/03/2014-23/03/2014	No	2014-03-29	yes	No	No	yes			No			No		death	A	H3N2
2	FEMALE	2012-02-21	08. 20/02/2012-26/02/2012	101	Hospital Clínic i Provincial de Barcelona	unknown	unknown	No	No	No	No	No	unknown	yes	No	unknown	No	0	2012-02-16	2012-02-19	07. 13/02/2012-19/02/2012	No	2012-02-27	yes	No	No	No			yes	oseltamivir	2012-02-21	No		death	A	H3N2
4	MALE	2014-02-06	06. 03/02/2014-09/02/2014	82	Hospital Clínic i Provincial de Barcelona	unknown	unknown	No	unknown	No	No	No	unknown	yes	No	unknown	No	0	2014-02-03	2014-02-04	06. 03/02/2014-09/02/2014	No	2014-02-12	yes	yes	yes	No			yes	oseltamivir	2014-02-04	No		death	A	H3N2
5	FEMALE	2015-03-10	11. 09/03/2015-15/03/2015	84	H Sant Joan de Déu. Althaia, xarxa asyesstencial	unknown	No	No	No	No	No	No	unknown	yes	No	unknown	No	0	2015-02-21	2015-02-24	09. 23/02/2015-01/03/2015	No	2015-03-04	yes	No	No	yes			yes	oseltamivir	2015-02-24	No		death	A	nH1N1
4	FEMALE	2014-02-04	06. 03/02/2014-09/02/2014	76	H. Univeryestari Joan XXIII	unknown	unknown	No	No	No	No	No	unknown	yes	No	unknown	unknown	0	2014-01-24	2014-02-03	06. 03/02/2014-09/02/2014	No	2014-02-10	yes	No	yes	yes			yes	oseltamivir	2014-02-03	No		death	A	H3N2
1	MALE	2011-01-05	01. 02/01/2011-08/01/2011	76	Hospital de Terrassa	unknown	unknown	yes	No	No	No	No	unknown	No	No	unknown	No	0	2010-12-31	2010-12-31	52. 26/12/2010-01/01/2011	No	2011-01-06	yes	yes	No	No			yes	oseltamivir	2011-01-05	No		death	A	nH1N1
4	FEMALE	2014-01-29	05. 27/01/2014-02/02/2014	82	Hospital de Terrassa	unknown	unknown	yes	No	No	No	No	unknown	No	No	unknown	No	0	2014-01-23	2014-01-24	04. 20/01/2014-26/01/2014	No	2014-01-28	No		yes	No			yes	oseltamivir	2014-01-24	No		death	A	H3N2
5	FEMALE	2015-02-16	08. 16/02/2015-22/02/2015	81	H. Univeryestari General de la Vall d'Hebron	unknown	No	No	No	yes	yes	No	unknown	No	No	unknown	No	0	2015-02-13	2015-02-14	07. 09/02/2015-15/02/2015	No	2015-02-18	yes	No	No	No			yes	oseltamivir	2015-02-15	No		death	A	H3N2
5	FEMALE	2015-02-17	08. 16/02/2015-22/02/2015	87	H. Univeryestari General de la Vall d'Hebron	unknown	No	No	No	No	yes	yes	unknown	yes	No	unknown	No	0	2015-02-14	2015-02-14	07. 09/02/2015-15/02/2015	No	2015-02-18	yes	No	No	No			No			No		death	A	H3N2
5	FEMALE	2015-03-02	10. 02/03/2015-08/03/2015	89	H. Univeryestari General de la Vall d'Hebron	unknown	No	No	No	yes	No	No	unknown	No	No	unknown	No	0	2015-02-26	2015-02-28	09. 23/02/2015-01/03/2015	No	2015-03-03	yes	No	No	No			yes	oseltamivir	2015-02-28	No		death	A	H3N2
4	MALE	2014-03-24	13. 24/03/2014-30/03/2014	77	H. Univeryestari Joan XXIII	unknown	unknown	yes	No	yes	yes	No	unknown	yes	No	unknown	unknown	0	2014-03-07	2014-03-17	12. 17/03/2014-23/03/2014	yes	2014-06-15	yes	yes	yes		yes	yes	yes	oseltamivir	2014-03-17	No		death	A	H3N2
4	FEMALE	2014-02-20	08. 17/02/2014-23/02/2014	77	H. Univeryestari Arnau de Vilanova	yes	unknown	No	No	No	No	No	unknown	No	No	unknown	No	0	2014-02-06	2014-02-13	07. 10/02/2014-16/02/2014	yes	2014-03-01	yes	No	yes	No			yes	oseltamivir		No		death	A	nH1N1
5	MALE	2015-03-05	10. 02/03/2015-08/03/2015	74	H. Univeryestari Arnau de Vilanova	unknown	No	yes	No	yes	No	No	unknown	yes	No	unknown	No	0	2015-02-18	2015-02-18	08. 16/02/2015-22/02/2015	yes	2015-03-06	yes	No	yes	yes			yes	oseltamivir	2015-02-22	No		death	A	nH1N1
5	FEMALE	2015-03-11	11. 09/03/2015-15/03/2015	77	Hospital de Tortosa Verge de la Cinta	unknown	No	No	No	No	No	No	unknown	yes	No	unknown	No	0	2015-03-03	2015-03-08	10. 02/03/2015-08/03/2015	yes	2015-03-20	yes	yes	No	No			yes	oseltamivir	2015-03-10	No		death	A	nH1N1
4	MALE	2014-02-12	07. 10/02/2014-16/02/2014	71	H Sant Joan de Déu. Althaia, xarxa asyesstencial	unknown	unknown	No	No	No	No	yes	unknown	No	No	unknown	No	0	2014-02-03	2014-02-08	06. 03/02/2014-09/02/2014	yes	2014-02-19	yes	No	yes	No			yes	oseltamivir	2014-02-08	No		death	A	nH1N1
5	FEMALE	2015-03-05	10. 02/03/2015-08/03/2015	69	Hospital Clínic i Provincial de Barcelona	unknown	No	No	No	No	No	yes	unknown	yes	unknown	unknown	No	0	2015-02-13	2015-02-17	08. 16/02/2015-22/02/2015	yes	2015-02-27	yes	No	yes	yes			yes	oseltamivir	2015-02-17	No		death	A	H3N2
4	MALE	2014-02-13	07. 10/02/2014-16/02/2014	80	H Sant Joan de Déu. Althaia, xarxa asyesstencial	unknown	unknown	No	No	No	No	No	unknown	No	No	unknown	No	0	2014-02-08	2014-02-11	07. 10/02/2014-16/02/2014	yes	2014-02-17	No		yes	No			yes	oseltamivir	2014-02-11	No		death	A	sense subtipar
5	MALE	2015-02-27	09. 23/02/2015-01/03/2015	78	H. Univeryestari Joan XXIII	unknown	No	No	No	yes	yes	No	unknown	yes	No	unknown	No	0	2015-02-17	2015-02-24	09. 23/02/2015-01/03/2015	yes	2015-02-25	yes	No	yes	yes			yes	oseltamivir	2015-02-25	No		death	A	sense subtipar
4	FEMALE	2014-01-17	03. 13/01/2014-19/01/2014	33	Hospital de Sabadell	unknown	unknown	No	No	No	No	No	unknown	No	No	unknown	No	0	2014-01-14	2014-01-16	03. 13/01/2014-19/01/2014	No	2014-01-25	yes	No	yes	yes			yes	oseltamivir	2014-01-17	NC		death	A	nH1N1
1	MALE	2011-01-12	02. 09/01/2011-15/01/2011	44	H. Univeryestari Joan XXIII	unknown	unknown	yes	No	No	No	yes	unknown	No	No	unknown	unknown	0	2010-12-22	2011-01-03	01. 02/01/2011-08/01/2011	No	2011-01-11	No		yes	yes			yes	oseltamivir	2011-01-07	NC		death	A	nH1N1
1	FEMALE	2011-03-16	11. 13/03/2011-19/03/2011	18	H. Univeryestari General de la Vall d'Hebron	unknown	unknown	No	No	No	No	unknown	unknown	yes	No	unknown	No	0	2011-01-04	2011-01-05	01. 02/01/2011-08/01/2011	No	2011-01-12	yes	No	No	No			yes	oseltamivir	2011-01-08	NC		death	A	nH1N1
4	FEMALE	2014-02-04	06. 03/02/2014-09/02/2014	23	Hospital Clínic i Provincial de Barcelona	unknown	unknown	No	No	No	No	yes	unknown	No	No	unknown	No	0	2014-01-21	2014-01-29	05. 27/01/2014-02/02/2014	No	2014-02-03	yes	No	No	yes			yes	oseltamivir	2014-01-22	NC		death	A	sense subtipar
1	MALE	2011-01-20	03. 16/01/2011-22/01/2011	43	Hospital Clínic i Provincial de Barcelona	yes	No	No	No	No	No	No	unknown	No	yes	unknown	No	0	2010-12-25	2010-12-31	52. 26/12/2010-01/01/2011	yes	2011-01-13	yes	yes		yes	yes	yes	yes	oseltamivir	2011-01-02	NC		death	A	nH1N1
3	MALE	2013-02-12	07. 11/02/2013-17/02/2013	37	Hospital Clínic i Provincial de Barcelona	unknown	yes	yes	No	No	No	No	unknown	No	No	unknown	No	0	2013-02-01	2013-02-02	05. 28/01/2013-03/02/2013	yes	2013-02-10	No		yes	yes			yes	oseltamivir	2013-02-04	NC		death	B	B
3	FEMALE	2013-01-28	05. 28/01/2013-03/02/2013	43	Hospital de Sabadell	unknown	unknown	No	No	No	No	No	unknown	No	No	unknown	No	0	2012-12-14	2012-12-18	51. 17/12/2012-23/12/2012	yes	2012-12-18	yes	No	yes	yes			No			NC		death	A	nH1N1
4	MALE	2014-02-18	08. 17/02/2014-23/02/2014	62	Hospital de Sabadell	unknown	unknown	yes	No	No	No	No	unknown	No	No	unknown	No	0	2014-02-10	2014-02-14	07. 10/02/2014-16/02/2014	No	2014-03-06	yes	No	yes	No			yes	oseltamivir		NC		death	A	H3N2
1	MALE	2011-01-10	02. 09/01/2011-15/01/2011	56	Hospital Clínic i Provincial de Barcelona	unknown	unknown	No	No	No	No	yes	unknown	No	yes	unknown	No	0	2011-01-05	2011-01-09	02. 09/01/2011-15/01/2011	No	2011-01-23	yes	yes	No	No			No			NC		death	A	nH1N1
4	FEMALE	2014-03-03	10. 03/03/2014-09/03/2014	61	Hospital Clínic i Provincial de Barcelona	unknown	unknown	No	unknown	No	No	yes	unknown	No	No	unknown	No	0	2014-02-20	2014-03-06	10. 03/03/2014-09/03/2014	No	2014-03-07	No		No	yes			yes	oseltamivir	2014-02-24	NC		death	A	nH1N1
1	MALE	2011-01-13	02. 09/01/2011-15/01/2011	47	Hospital Clínic i Provincial de Barcelona	unknown	unknown	No	unknown	unknown	No	yes	unknown	No	yes	unknown	No	0	2010-12-24	2010-12-30	52. 26/12/2010-01/01/2011	yes	2011-01-19	yes	No	yes	No			yes	oseltamivir	2010-12-30	NC		death	A	nH1N1
1	FEMALE	2011-06-15	24. 12/06/2011-18/06/2011	50	H. Univeryestari Arnau de Vilanova	unknown	unknown	No	yes	No	No	No	unknown	No	No	unknown	No	0	2011-01-15	2011-01-22	03. 16/01/2011-22/01/2011	yes	2011-02-08	yes	yes	yes	yes			yes	oseltamivir	2011-01-23	NC		death	A	sense subtipar
5	MALE	2015-03-02	10. 02/03/2015-08/03/2015	54	Hospital Clínic i Provincial de Barcelona	unknown	unknown	No	No	No	No	No	unknown	No	No	unknown	No	0	2015-02-27	2015-03-03	10. 02/03/2015-08/03/2015	yes	2015-03-17	yes	No	yes	yes			yes	oseltamivir	2015-03-02	NC		death	A	nH1N1
2	FEMALE	2012-03-08	10. 05/03/2012-11/03/2012	55	Hospital de Sabadell	unknown	unknown	No	No	No	No	No	unknown	No	No	unknown	No	0	2012-02-28	2012-03-04	09. 27/02/2012-04/03/2012	yes	2012-03-17	yes	yes	No	yes			yes	oseltamivir	2012-03-04	NC		death	A	H3N2
1	FEMALE	2011-01-11	02. 09/01/2011-15/01/2011	52	H Sant Joan de Déu. Althaia, xarxa asyesstencial	unknown	unknown	No	yes	No	No	No	unknown	No	yes	unknown	No	0	2011-01-03	2011-01-06	01. 02/01/2011-08/01/2011	yes	2011-01-13	yes	No	yes	yes			yes	oseltamivir	2011-01-06	NC		death	A	nH1N1
2	MALE	2012-03-02	09. 27/02/2012-04/03/2012	55	Hospital de Mataró	unknown	unknown	yes	No	No	No	No	unknown	No	No	unknown	No	0	2012-02-24	2012-02-27	09. 27/02/2012-04/03/2012	yes	2012-03-04	No		No	No			No			NC		death	A	H3N2
1	MALE	2011-01-13	02. 09/01/2011-15/01/2011	47	H. Univeryestari Arnau de Vilanova	unknown	unknown	No	No	No	No	yes	unknown	No	No	unknown	No	0	2011-01-11	2011-01-11	02. 09/01/2011-15/01/2011	yes	2011-01-17	No		No	No			yes	oseltamivir	2011-01-11	NC		death	A	nH1N1
5	MALE	2015-03-09	11. 09/03/2015-15/03/2015	60	H. Univeryestari de Girona Dr. Josep Trueta	unknown	No	No	No	No	No	No	unknown	yes	No	unknown	No	0	2015-02-23	2015-02-27	09. 23/02/2015-01/03/2015	yes	2015-03-04	yes	yes	yes	yes			yes	oseltamivir	2015-02-28	NC		death	A	sense subtipar
1	MALE	2011-01-28	04. 23/01/2011-29/01/2011	55	H. Univeryestari Joan XXIII	unknown	unknown	yes	yes	yes	No	yes	unknown	yes	No	unknown	unknown	0	2011-01-22	2011-01-22	03. 16/01/2011-22/01/2011	yes	2011-01-25	No		No	yes		yes	No			NC		death	A	nH1N1
4	MALE	2014-02-04	06. 03/02/2014-09/02/2014	60	Hospital Clínic i Provincial de Barcelona	unknown	unknown	No	No	No	yes	yes	No	No	yes	unknown	No	0	2014-01-26	2014-01-31	05. 27/01/2014-02/02/2014	yes	2014-02-03	yes		yes	yes			yes	oseltamivir	2014-01-30	NC		death	A	nH1N1
2	MALE	2012-02-14	07. 13/02/2012-19/02/2012	47	Hospital Clínic i Provincial de Barcelona	unknown	unknown	No	No	No	No	yes	unknown	No	No	unknown	No	0	2012-02-05	2012-02-09	06. 06/02/2012-12/02/2012	yes	2012-02-10	yes	yes	yes	yes			No			NC		death	A	H3N2
1	FEMALE	2011-01-20	03. 16/01/2011-22/01/2011	46	H. Univeryestari General de la Vall d'Hebron	unknown	unknown	unknown	yes	yes	unknown	unknown	unknown	unknown	unknown	unknown	No	0	2011-01-16	2011-01-19	03. 16/01/2011-22/01/2011	yes	2011-01-20	yes		yes	yes			yes	oseltamivir	2011-01-19	NC		death	A	nH1N1
3	MALE	2013-01-31	05. 28/01/2013-03/02/2013	68	Hospital de Sabadell	unknown	unknown	No	No	yes	yes	yes	unknown	yes	No	unknown	No	0	2013-01-29	2012-12-28	52. 24/12/2012-30/12/2012	No	2013-02-04	No		No	No			yes	oseltamivir	2013-01-29	NC		death	B	B
1	FEMALE	2011-02-07	06. 06/02/2011-12/02/2011	71	Hospital Clínic i Provincial de Barcelona	unknown	unknown	unknown	unknown	unknown	No	unknown	unknown	unknown	unknown	unknown	unknown	0	2010-12-29	2010-12-29	52. 26/12/2010-01/01/2011	No	2011-02-03	yes	No	No	No			yes	oseltamivir	2011-01-11	NC		death	A	nH1N1
1	FEMALE	2011-03-01	09. 27/02/2011-05/03/2011	86	Hospital Clínic i Provincial de Barcelona	unknown	unknown	No	unknown	yes	No	No	unknown	yes	No	unknown	No	0	2011-01-12	2011-01-17	03. 16/01/2011-22/01/2011	No	2011-02-20	No		No	No			yes	oseltamivir	2011-01-20	NC		death	B	B
5	MALE	2015-02-20	08. 16/02/2015-22/02/2015	73	Hospital Clínic i Provincial de Barcelona	unknown	unknown	yes	No	No	No	No	unknown	yes	No	unknown	No	0	2015-01-24	2015-02-15	07. 09/02/2015-15/02/2015	No	2015-03-11	yes	No	No	No			yes	oseltamivir	2015-02-15	NC		death	A	NT
5	MALE	2015-02-17	08. 16/02/2015-22/02/2015	90	Hospital Clínic i Provincial de Barcelona	unknown	unknown	No	No	No	No	No	unknown	No	unknown	unknown	No	0	2015-02-08	2015-02-10	07. 09/02/2015-15/02/2015	No	2015-03-02	yes	No	No	No			yes	oseltamivir	2015-02-12	NC		death	A	H3N2
2	MALE	2012-03-06	10. 05/03/2012-11/03/2012	84	Hospital Clínic i Provincial de Barcelona	unknown	unknown	yes	No	No	yes	No	unknown	yes	No	unknown	No	0	2012-03-01	2012-03-02	09. 27/02/2012-04/03/2012	No	2012-03-21	yes	yes	yes	No			yes	oseltamivir	2012-03-05	NC		death	A	H3N2
5	FEMALE	2015-01-13	03. 12/01/2015-18/01/2015	84	Hospital Clínic i Provincial de Barcelona	unknown	No	No	No	No	No	yes	unknown	No	No	unknown	No	0	2015-01-03	2015-01-07	02. 05/01/2015-11/01/2015	No	2015-01-21	yes						yes	oseltamivir	2015-01-09	NC		death	A	H3N2
3	FEMALE	2013-02-27	09. 25/02/2013-03/03/2013	68	Hospital de Sabadell	unknown	unknown	yes	No	No	No	No	unknown	No	No	unknown	No	0	2013-02-21	2013-02-25	09. 25/02/2013-03/03/2013	No	2013-03-09	yes		yes	No			yes	oseltamivir	2013-02-26	NC		death	B	B
1	FEMALE	2011-01-10	02. 09/01/2011-15/01/2011	73	Hospital Clínic i Provincial de Barcelona	unknown	unknown	No	No	No	No	yes	unknown	yes	No	unknown	No	0	2011-01-04	2011-01-05	01. 02/01/2011-08/01/2011	No	2011-01-15	yes	yes	yes	yes			yes	oseltamivir		NC		death	A	nH1N1
1	MALE	2011-02-18	07. 13/02/2011-19/02/2011	70	H. Univeryestari Joan XXIII	unknown	unknown	unknown	unknown	unknown	No	unknown	unknown	unknown	unknown	unknown	unknown	0	2011-02-16	2011-02-16	07. 13/02/2011-19/02/2011	No	2011-02-25	yes	yes	No	yes			No			NC		death	B	B
5	FEMALE	2015-03-02	10. 02/03/2015-08/03/2015	84	Hospital de Terrassa	unknown	No	No	yes	yes	yes	unknown	unknown	No	No	unknown	No	0	2015-02-26	2015-02-22	08. 16/02/2015-22/02/2015	No	2015-03-02	yes	No	yes	yes			yes	oseltamivir	2015-02-27	NC		death	A	sense subtipar
4	FEMALE	2014-01-30	05. 27/01/2014-02/02/2014	94	Hospital de Sabadell	unknown	unknown	No	No	No	No	No	unknown	No	No	unknown	No	0	2014-01-23	2014-01-28	05. 27/01/2014-02/02/2014	No	2014-02-05	yes	yes	yes	No			yes	oseltamivir	2014-01-29	NC		death	A	H3N2
5	FEMALE	2015-04-01	14. 30/03/2015-05/04/2015	89	H. Univeryestari General de la Vall d'Hebron	unknown	No	yes	yes	No	yes	No	unknown	yes	No	unknown	No	0	2015-03-23	2015-03-28	13. 23/03/2015-29/03/2015	No	2015-04-04	yes	No	No	No			No			NC		death	A	H3N2
1	FEMALE	2010-12-22	51. 19/12/2010-25/12/2010	65	H. Univeryestari General de la Vall d'Hebron	unknown	unknown	No	No	No	No	No	unknown	No	yes	unknown	No	0	2010-12-18	2010-12-21	51. 19/12/2010-25/12/2010	No	2010-12-27	yes	No	No	No			yes	oseltamivir	2010-12-21	NC		death	A	nH1N1
4	MALE	2014-02-13	07. 10/02/2014-16/02/2014	77	H. Univeryestari Joan XXIII	unknown	unknown	yes	No	yes	yes	No	unknown	yes	No	unknown	unknown	0	2014-02-08	2014-02-08	06. 03/02/2014-09/02/2014	No	2014-02-13	No		yes	yes			No			NC		death	A	H3N2
5	FEMALE	2015-03-13	11. 09/03/2015-15/03/2015	81	H Sant Joan de Déu. Althaia, xarxa asyesstencial	unknown	No	No	No	No	No	No	unknown	No	No	unknown	No	0	2015-02-07	2015-02-07	06. 02/02/2015-08/02/2015	No	2015-02-11	yes	No	yes	yes			yes	oseltamivir	2015-02-07	NC		death	A	sense subtipar
1	FEMALE	2010-12-30	52. 26/12/2010-01/01/2011	83	Hospital Clínic i Provincial de Barcelona	unknown	unknown	No	No	No	No	No	unknown	yes	No	unknown	No	0	2010-12-21	2010-12-24	51. 19/12/2010-25/12/2010	No	2010-12-28	No		No	yes			yes	oseltamivir	2010-12-25	NC		death	A	nH1N1
3	MALE	2013-02-13	07. 11/02/2013-17/02/2013	65	Hospital de Mataró	unknown	unknown	No	No	No	yes	No	unknown	yes	No	unknown	No	0		2013-02-07	06. 04/02/2013-10/02/2013	No	2013-02-11	yes	No	No	No			yes	oseltamivir	2013-02-07	NC		death	B	B
5	FEMALE	2015-03-02	10. 02/03/2015-08/03/2015	68	Hospital Clínic i Provincial de Barcelona	unknown	unknown	No	No	No	No	unknown	unknown	No	No	unknown	No	0	2015-02-14	2015-02-24	09. 23/02/2015-01/03/2015	No	2015-02-27	yes	No	yes	yes			yes	oseltamivir	2015-02-24	NC		death	A	H3N2
5	MALE	2015-02-20	08. 16/02/2015-22/02/2015	89	H. Univeryestari General de la Vall d'Hebron	unknown	No	yes	No	yes	No	yes	unknown	No	No	unknown	No	0	2015-02-15	2015-02-17	08. 16/02/2015-22/02/2015	No	2015-02-19	yes	No	No	No			No			NC		death	A	H3N2
1	MALE	2011-02-15	07. 13/02/2011-19/02/2011	77	Hospital Clínic i Provincial de Barcelona	unknown	unknown	No	No	No	No	No	unknown	No	No	unknown	No	0	2011-01-31	2011-02-04	05. 30/01/2011-05/02/2011	No	2011-02-06	yes	No	No	yes			yes	oseltamivir	2011-02-05	NC		death	A	nH1N1
5	FEMALE	2015-03-13	11. 09/03/2015-15/03/2015	92	H Sant Joan de Déu. Althaia, xarxa asyesstencial	unknown	No	No	No	No	No	yes	unknown	No	No	unknown	No	0	2015-02-18	2015-02-18	08. 16/02/2015-22/02/2015	No	2015-02-19	No		yes	yes			yes	oseltamivir	2015-02-18	NC		death	A	sense subtipar
5	MALE	2015-02-20	08. 16/02/2015-22/02/2015	83	Hospital Clínic i Provincial de Barcelona	unknown	unknown	No	No	yes	yes	yes	unknown	yes	No	unknown	No	0	2015-02-13	2015-02-16	08. 16/02/2015-22/02/2015	No	2015-02-16	yes	No	yes	yes			No			NC		death	A	H3N2
5	MALE	2015-03-13	11. 09/03/2015-15/03/2015	84	H Sant Joan de Déu. Althaia, xarxa asyesstencial	unknown	No	yes	yes	yes	No	No	unknown	yes	No	unknown	No	0	2015-02-23	2015-02-24	09. 23/02/2015-01/03/2015	No	2015-02-24	yes		No	yes			No			NC		death	B	B
3	MALE	2013-02-22	08. 18/02/2013-24/02/2013	74	Hospital de Sabadell	unknown	unknown	yes	No	No	yes	No	unknown	No	No	unknown	No	0	2013-02-10	2013-02-18	08. 18/02/2013-24/02/2013	yes	2013-04-18	No		yes	No			yes	oseltamivir	2013-02-19	NC		death	B	B
2	MALE	2012-03-19	12. 19/03/2012-25/03/2012	76	Hospital de Terrassa	unknown	unknown	No	No	No	No	No	unknown	No	No	unknown	No	0	2012-03-07	2012-03-08	10. 05/03/2012-11/03/2012	yes	2012-04-16	yes	yes	yes	No			yes	oseltamivir	2012-03-10	NC		death	A	H3N2
4	MALE	2014-02-08	06. 03/02/2014-09/02/2014	69	H. Univeryestari Joan XXIII	No	unknown	yes	No	No	No	No	unknown	No	No	unknown	unknown	0		2014-02-06	06. 03/02/2014-09/02/2014	yes	2014-03-17	yes	yes	yes	yes			yes	oseltamivir	2014-02-07	NC		death	A	nH1N1
2	MALE	2012-02-16	07. 13/02/2012-19/02/2012	65	Hospital Clínic i Provincial de Barcelona	unknown	unknown	No	No	No	No	yes	unknown	No	yes	unknown	No	0	2012-02-01	2012-02-02	05. 30/01/2012-05/02/2012	yes	2012-03-09	yes	yes	yes	No			yes	oseltamivir	2012-02-15	NC		death	A	H3N2
4	MALE	2014-01-31	05. 27/01/2014-02/02/2014	67	H Sant Joan de Déu. Althaia, xarxa asyesstencial	unknown	unknown	No	No	No	No	yes	unknown	No	No	unknown	unknown	0	2013-12-21	2014-01-03	01. 30/12/2013-05/01/2014	yes	2014-02-03	yes	No	yes	No			yes	oseltamivir	2014-01-29	NC		death	A	nH1N1
3	MALE	2013-03-04	10. 04/03/2013-10/03/2013	80	Hospital de Sabadell	unknown	unknown	yes	No	No	No	No	unknown	yes	No	unknown	No	0	2013-02-23	2013-02-26	09. 25/02/2013-03/03/2013	yes	2013-03-26	No		yes	No						NC		death	B	B
3	MALE	2013-01-15	03. 14/01/2013-20/01/2013	65	Hospital Clínic i Provincial de Barcelona	unknown	unknown	No	No	yes	No	yes	unknown	No	No	unknown	No	0	2013-01-14	2012-12-24	52. 24/12/2012-30/12/2012	yes	2013-01-19	yes	yes	No	No			yes	oseltamivir	2013-01-14	NC		death	B	B
1	MALE	2011-01-04	01. 02/01/2011-08/01/2011	67	H. Univeryestari Joan XXIII	unknown	unknown	No	No	No	yes	yes	unknown	No	No	unknown	No	0	2010-12-30	2010-12-23	51. 19/12/2010-25/12/2010	yes	2011-01-15	yes	No	yes				yes	oseltamivir	2011-01-02	NC		death	A	nH1N1
5	MALE	2015-02-20	08. 16/02/2015-22/02/2015	82	Hospital Clínic i Provincial de Barcelona	unknown	unknown	No	No	No	yes	No	unknown	yes	No	unknown	No	0	2015-02-12	2015-02-14	07. 09/02/2015-15/02/2015	yes	2015-03-07	yes	yes	yes	No			yes	oseltamivir	2015-02-15	NC		death	B	B
2	MALE	2012-03-12	11. 12/03/2012-18/03/2012	71	Hospital de Mataró	unknown	yes	yes	No	No	No	No	unknown	No	No	unknown	unknown	0	2012-03-01	2012-03-07	10. 05/03/2012-11/03/2012	yes	2012-03-26	yes	yes	yes	No			yes	oseltamivir	2012-03-08	NC		death	A	H3N2
5	MALE	2015-02-09	07. 09/02/2015-15/02/2015	72	Hospital Clínic i Provincial de Barcelona	unknown	unknown	No	No	yes	No	No	unknown	No	yes	unknown	No	0	2015-02-01	2015-02-03	06. 02/02/2015-08/02/2015	yes	2015-02-20	yes	yes	yes	yes			yes	oseltamivir	2015-02-04	NC		death	A	H3N2
1	MALE	2011-01-04	01. 02/01/2011-08/01/2011	69	H. Univeryestari Mútua de Terrassa	unknown	unknown	No	No	No	No	yes	unknown	yes	No	unknown	No	0	2010-12-01	2011-01-02	01. 02/01/2011-08/01/2011	yes	2011-01-17			yes	yes			yes	oseltamivir	2011-01-04	NC		death	A	nH1N1
1	FEMALE	2010-12-27	52. 26/12/2010-01/01/2011	74	H. Univeryestari Mútua de Terrassa	unknown	unknown	yes	No	yes	No	yes	unknown	yes	No	unknown	No	0	2010-12-19	2010-12-23	51. 19/12/2010-25/12/2010	yes	2011-01-05	yes	No	yes	No			yes	oseltamivir	2010-12-27	NC		death	A	nH1N1
4	FEMALE	2014-01-29	05. 27/01/2014-02/02/2014	99	H. Univeryestari de Girona Dr. Josep Trueta	unknown	unknown	yes	No	yes	No	No	unknown	No	No	unknown	unknown	0	2014-01-19	2014-01-20	04. 20/01/2014-26/01/2014	yes	2014-02-02	No		yes	yes			yes	oseltamivir	2014-01-30	NC		death	A	nH1N1
5	FEMALE	2015-02-26	09. 23/02/2015-01/03/2015	90	H. Univeryestari General de la Vall d'Hebron	unknown	No	yes	No	No	No	No	unknown	No	No	unknown	No	0	2015-02-17	2015-02-20	08. 16/02/2015-22/02/2015	yes	2015-03-02	yes	No	No	No						NC		death	A	H3N2
1	FEMALE	2011-01-13	02. 09/01/2011-15/01/2011	72	H. Univeryestari Arnau de Vilanova	unknown	unknown	No	No	No	No	yes	unknown	No	No	unknown	No	0	2011-01-02	2011-01-08	01. 02/01/2011-08/01/2011	yes	2011-01-17	yes	No	yes	No			yes	oseltamivir	2011-01-10	NC		death	A	nH1N1
3	MALE	2013-03-12	11. 11/03/2013-17/03/2013	82	Hospital Clínic i Provincial de Barcelona	unknown	unknown	No	No	No	yes	yes	unknown	No	No	unknown	No	0	2013-03-01	2013-03-08	10. 04/03/2013-10/03/2013	yes	2013-03-15	yes	yes	No	No			yes	oseltamivir	2013-03-09	NC		death	B	B
4	MALE	2014-03-10	11. 10/03/2014-16/03/2014	68	H. Univeryestari Joan XXIII	yes	unknown	yes	No	yes	yes	yes	unknown	yes	yes	unknown	unknown	0	2014-02-27	2014-03-05	10. 03/03/2014-09/03/2014	yes	2014-03-11	yes	No	yes	yes	yes	yes	No			NC		death	A	nH1N1
5	MALE	2015-02-24	09. 23/02/2015-01/03/2015	76	Hospital de Sabadell	unknown	No	No	No	No	yes	No	unknown	yes	No	unknown	No	0	2015-02-19	2015-02-20	08. 16/02/2015-22/02/2015	yes	2015-02-26	yes	No	yes	No			yes	oseltamivir	2015-02-21	NC		death	A	nH1N1
4	MALE	2014-07-13	15. 07/04/2014-13/04/2014	65	H Sant Joan de Déu. Althaia, xarxa asyesstencial	unknown	unknown	yes	No	No	No	No	No	No	No	unknown	unknown	0	2014-04-13	2014-04-13	15. 07/04/2014-13/04/2014	yes	2014-04-18	yes	No	yes	yes			yes	oseltamivir	2014-04-17	NC		death	A	nH1N1
3	MALE	2013-03-07	10. 04/03/2013-10/03/2013	89	Hospital Clínic i Provincial de Barcelona	No	unknown	No	No	No	No	yes	unknown	No	No	unknown	No	0	2013-02-22	2013-03-01	09. 25/02/2013-03/03/2013	yes	2013-03-03	yes		yes	yes			yes	oseltamivir	2013-03-01	NC		death	B	B
1	MALE	2010-12-28	52. 26/12/2010-01/01/2011	2	H.U. Materno Infantil de la Vall d'Hebron	unknown	unknown	yes	No	No	No	yes	No	No	No	unknown	No	0	2010-12-21	2010-12-21	51. 19/12/2010-25/12/2010	No	2011-01-02	yes	No	No	No			yes	oseltamivir	2010-12-22	yes	2010-10-04	cured	A	nH1N1
5	MALE	2015-03-12	11. 09/03/2015-15/03/2015	1	H. Univeryestari General de la Vall d'Hebron	unknown	No	No	No	No	No	No	unknown	yes	No	unknown	No	0	2015-03-09	2015-03-10	11. 09/03/2015-15/03/2015	No	2015-03-19	yes	No	No	No			No			yes	2014-12-19	cured	B	B
5	MALE	2015-01-27	05. 26/01/2015-01/02/2015	4	H. Univeryestari General de la Vall d'Hebron	unknown	yes	No	No	No	No	No	unknown	No	No	unknown	No	0	2015-01-18	2015-01-23	04. 19/01/2015-25/01/2015	No	2015-01-27	yes	No	No	No			No			yes	2014-10-17	cured	A	H3N2
4	FEMALE	2014-01-28	05. 27/01/2014-02/02/2014	2	H. Univeryestari Joan XXIII	unknown	unknown	No	No	No	No	No	unknown	yes	No	unknown	unknown	0	2014-01-25	2014-01-28	05. 27/01/2014-02/02/2014	No	2014-01-31	yes	No	No	No			yes	oseltamivir	2014-01-28	yes	2013-10-31	cured	A	nH1N1
5	MALE	2015-02-11	07. 09/02/2015-15/02/2015	6	Hospital de Sabadell	unknown	No	No	No	No	No	yes	unknown	No	No	unknown	No	0	2015-02-08	2015-02-09	07. 09/02/2015-15/02/2015	No	2015-02-24	No		yes	No			yes	oseltamivir	2015-02-10	yes		cured	A	sense subtipar
5	FEMALE	2015-02-03	06. 02/02/2015-08/02/2015	10	H. Univeryestari General de la Vall d'Hebron	unknown	No	No	No	No	No	No	unknown	No	No	unknown	No	0	2015-01-31	2015-02-01	05. 26/01/2015-01/02/2015	No	2015-02-09	yes	No	No	No			yes	oseltamivir	2015-02-01	yes	2014-11-05	cured	A	H3N2
4	FEMALE	2014-03-21	12. 17/03/2014-23/03/2014	5	Hospital de Tortosa Verge de la Cinta	unknown	unknown	No	No	No	No	No	unknown	yes	No	unknown	No	0	2014-03-14	2014-03-16	11. 10/03/2014-16/03/2014	No	2014-03-24	yes	No	yes	No			yes	oseltamivir		yes	2013-11-20	cured	B	B
5	FEMALE	2015-01-28	05. 26/01/2015-01/02/2015	9	H. Univeryestari Joan XXIII	unknown	No	No	No	No	No	No	unknown	No	No	unknown	No	0	2015-01-22	2015-01-26	05. 26/01/2015-01/02/2015	No	2015-02-02	yes	No	No	No			No			yes	2014-10-21	cured	A	sense subtipar
2	FEMALE	2012-02-21	08. 20/02/2012-26/02/2012	7	H. Univeryestari Arnau de Vilanova	unknown	yes	yes	No	No	No	No	unknown	yes	No	unknown	No	0	2012-02-18	2012-02-20	08. 20/02/2012-26/02/2012	No	2012-02-25	No		yes	No			yes	oseltamivir	2012-02-20	yes		cured	A	sense subtipar
5	MALE	2015-02-02	06. 02/02/2015-08/02/2015	13	Hospital de Sabadell	unknown	No	No	yes	No	No	No	unknown	No	No	unknown	No	0	2015-01-30	2015-02-01	05. 26/01/2015-01/02/2015	yes	2015-02-23	yes	yes	yes	No			yes	oseltamivir	2015-02-01	yes	2014-11-17	cured	A	sense subtipar
3	FEMALE	2013-02-13	07. 11/02/2013-17/02/2013	16	Hospital de Mataró	unknown	unknown	No	No	No	No	No	unknown	No	No	unknown	No	0	2013-01-23	2013-02-02	05. 28/01/2013-03/02/2013	No	2013-02-18	yes	No	No	No			yes	oseltamivir	2013-02-08	yes	2012-12-20	cured	A	nH1N1
4	FEMALE	2014-01-07	02. 06/01/2014-12/01/2014	32	H. Univeryestari Mútua de Terrassa	unknown	unknown	No	No	No	No	No	unknown	No	No	unknown	No	0	2013-12-30	2013-12-31	01. 30/12/2013-05/01/2014	No	2014-01-14	No		No	No			yes	oseltamivir	2014-01-01	yes	2013-10-01	cured	A	H3N2
5	FEMALE	2015-02-13	07. 09/02/2015-15/02/2015	33	Hospital Clínic i Provincial de Barcelona	unknown	unknown	yes	No	No	No	No	unknown	No	No	unknown	No	0	2015-02-07	2015-02-08	06. 02/02/2015-08/02/2015	No	2015-02-18	yes	yes	No	No			yes	oseltamivir	2015-02-09	yes	2014-11-20	cured	A	H3N2
1	MALE	2010-12-30	52. 26/12/2010-01/01/2011	16	Hospital de Terrassa	unknown	unknown	No	No	No	No	yes	unknown	No	No	unknown	No	0	2010-12-22	2010-12-23	51. 19/12/2010-25/12/2010	No	2010-12-30	yes	yes	No	No			yes	oseltamivir	2010-12-27	yes		cured	A	nH1N1
4	MALE	2014-02-12	07. 10/02/2014-16/02/2014	26	H. Univeryestari de Girona Dr. Josep Trueta	No	No	No	No	No	No	No	No	No	No	No	No	0	2014-02-08	2014-02-11	07. 10/02/2014-16/02/2014	No	2014-02-14	No		No	No			yes	oseltamivir	2014-02-11	yes	2013-12-11	cured	A	nH1N1
4	FEMALE	2014-02-24	09. 24/02/2014-02/03/2014	41	H. Univeryestari de Girona Dr. Josep Trueta	unknown	unknown	No	No	No	yes	yes	unknown	No	No	unknown	No	0	2014-02-12	2014-02-18	08. 17/02/2014-23/02/2014	No	2014-02-20	yes	No	No	No			yes	oseltamivir	2014-02-18	yes		cured	A	sense subtipar
5	MALE	2015-01-29	05. 26/01/2015-01/02/2015	60	H. Univeryestari General de la Vall d'Hebron	unknown	No	yes	No	No	No	No	unknown	yes	No	unknown	No	0	2015-01-15	2015-01-19	04. 19/01/2015-25/01/2015	No	2015-02-06	yes	yes	No	No			yes	oseltamivir	2015-01-29	yes	2014-11-05	cured	A	H3N2
1	FEMALE	2011-01-17	03. 16/01/2011-22/01/2011	59	Hospital de Terrassa	unknown	unknown	No	No	No	No	No	unknown	yes	No	unknown	No	0	2011-01-10	2011-01-14	02. 09/01/2011-15/01/2011	No	2011-01-31	yes	yes	No	No			yes	oseltamivir	2011-01-15	yes	2010-10-27	cured	A	nH1N1
5	MALE	2015-02-12	07. 09/02/2015-15/02/2015	54	Hospital Clínic i Provincial de Barcelona	unknown	No	yes	No	yes	yes	yes	unknown	yes	No	unknown	No	0	2015-02-08	2015-02-12	07. 09/02/2015-15/02/2015	No	2015-02-26	yes	No	No	No			yes	oseltamivir	2015-02-12	yes	2014-10-14	cured	B	B
1	MALE	2011-01-28	04. 23/01/2011-29/01/2011	50	H Sant Joan de Déu. Althaia, xarxa asyesstencial	unknown	unknown	No	No	No	No	No	unknown	No	No	unknown	No	0	2011-01-05	2011-01-11	02. 09/01/2011-15/01/2011	No	2011-01-24	No	No	No	No			yes	oseltamivir	2011-01-12	yes	2010-11-29	cured	A	nH1N1
3	FEMALE	2013-01-10	02. 07/01/2013-13/01/2013	60	Hospital de Mataró	unknown	unknown	No	No	No	No	No	unknown	No	No	unknown	No	0	2012-12-24	2012-12-29	52. 24/12/2012-30/12/2012	No	2013-01-08	yes	No	No	No			yes	oseltamivir	2013-01-10	yes		cured	B	B
5	MALE	2015-02-16	08. 16/02/2015-22/02/2015	49	H. Univeryestari General de la Vall d'Hebron	unknown	No	yes	No	unknown	No	No	unknown	No	yes	unknown	No	0	2015-02-10	2015-02-15	07. 09/02/2015-15/02/2015	No	2015-02-23	yes	yes	No	No			yes	oseltamivir	2015-02-15	yes	2014-10-31	cured	A	H3N2
2	FEMALE	2012-03-13	11. 12/03/2012-18/03/2012	58	H. Univeryestari Mútua de Terrassa	unknown	unknown	yes	yes	No	No	yes	unknown	No	No	unknown	No	0	2012-03-06	2012-03-07	10. 05/03/2012-11/03/2012	No	2012-03-14	yes	No	No	No			yes	oseltamivir	2012-03-07	yes		cured	A	H3N2
2	FEMALE	2012-02-14	07. 13/02/2012-19/02/2012	63	H Sant Joan de Déu. Althaia, xarxa asyesstencial	unknown	unknown	No	No	No	No	yes	unknown	No	No	unknown	No	0	2012-02-04	2012-02-11	06. 06/02/2012-12/02/2012	No	2012-02-17	No		No	No			yes	oseltamivir	2012-02-12	yes	2011-10-15	cured	A	sense subtipar
5	FEMALE	2015-03-05	10. 02/03/2015-08/03/2015	55	Hospital de Tortosa Verge de la Cinta	unknown	No	No	No	No	No	No	unknown	No	No	unknown	No	0	2015-02-25	2015-02-28	09. 23/02/2015-01/03/2015	No	2015-03-06	yes	No	No	No			yes	oseltamivir	2015-02-28	yes	2014-10-14	cured	A	sense subtipar
5	MALE	2015-02-10	07. 09/02/2015-15/02/2015	59	H. Univeryestari General de la Vall d'Hebron	unknown	No	yes	No	No	No	No	unknown	yes	No	unknown	No	0	2015-02-03	2015-02-05	06. 02/02/2015-08/02/2015	No	2015-02-10	yes	yes	No	No			yes	oseltamivir	2015-02-05	yes	2014-10-29	cured	A	H3N2
5	MALE	2015-02-26	09. 23/02/2015-01/03/2015	59	H Sant Joan de Déu. Althaia, xarxa asyesstencial	unknown	No	No	No	No	No	No	unknown	No	No	unknown	No	0	2015-02-13	2015-02-20	08. 16/02/2015-22/02/2015	No	2015-02-25	No		No	No			yes	oseltamivir	2015-02-20	yes		cured	B	B
4	MALE	2014-02-03	06. 03/02/2014-09/02/2014	54	H. Univeryestari General de la Vall d'Hebron	unknown	unknown	No	No	No	No	yes	unknown	No	No	unknown	No	0	2014-01-19	2014-01-29	05. 27/01/2014-02/02/2014	yes	2014-03-06	yes	No	No	No			yes	oseltamivir		yes	2013-11-05	cured	A	sense subtipar
1	FEMALE	2010-12-29	52. 26/12/2010-01/01/2011	60	H. Univeryestari Mútua de Terrassa	unknown	unknown	No	No	No	yes	yes	unknown	yes	No	unknown	No	0	2010-12-23	2010-12-26	52. 26/12/2010-01/01/2011	yes	2011-01-20	yes	yes	yes	yes			yes	oseltamivir	2010-12-29	yes		cured	A	nH1N1
2	FEMALE	2012-02-27	09. 27/02/2012-04/03/2012	58	H Sant Joan de Déu. Althaia, xarxa asyesstencial	unknown	unknown	No	yes	yes	yes	No	unknown	No	No	unknown	No	0	2012-02-18	2012-02-22	08. 20/02/2012-26/02/2012	yes	2012-03-16	No		No	No			yes	oseltamivir	2012-02-24	yes	2011-11-01	cured	A	sense subtipar
5	MALE	2015-04-13	16. 13/04/2015-19/04/2015	58	H Sant Joan de Déu. Althaia, xarxa asyesstencial	unknown	No	No	No	yes	yes	yes	unknown	No	No	unknown	No	0	2015-02-19	2015-02-23	09. 23/02/2015-01/03/2015	yes	2015-03-18	No		yes	yes			yes	oseltamivir	2015-02-23	yes	2014-11-24	cured	A	sense subtipar
4	MALE	2014-01-23	04. 20/01/2014-26/01/2014	50	Hospital de Sant Joan de Déu (Espluges)	unknown	unknown	No	No	No	No	yes	unknown	No	No	unknown	No	0	2014-01-09	2014-01-10	02. 06/01/2014-12/01/2014	yes	2014-01-31	No		yes	yes			yes	oseltamivir	2014-01-15	yes		cured	A	nH1N1
2	MALE	2012-03-08	10. 05/03/2012-11/03/2012	59	H. Univeryestari Mútua de Terrassa	unknown	unknown	yes	yes	No	No	No	unknown	No	No	unknown	No	0	2012-03-01	2012-03-03	09. 27/02/2012-04/03/2012	yes	2012-03-19	No		yes	No			yes	oseltamivir	2012-03-07	yes		cured	B	B
4	FEMALE	2014-01-22	04. 20/01/2014-26/01/2014	59	Hospital de Tortosa Verge de la Cinta	yes	yes	yes	yes	yes	No	yes	unknown	yes	No	unknown	No	0	2014-01-18	2014-01-21	04. 20/01/2014-26/01/2014	yes	2014-02-03	No		yes	No			yes	oseltamivir		yes	2013-10-15	cured	A	nH1N1
5	MALE	2015-01-05	02. 05/01/2015-11/01/2015	61	H. Univeryestari Mútua de Terrassa	unknown	unknown	yes	No	No	No	No	unknown	No	No	unknown	No	0	2014-12-20	2015-01-02	01. 29/12/2014-04/01/2015	yes	2015-01-15	yes	No	No	No			yes	oseltamivir	2015-01-04	yes	2014-11-06	cured	A	nH1N1
4	FEMALE	2014-02-04	06. 03/02/2014-09/02/2014	51	H. Univeryestari Joan XXIII	No	yes	yes	No	No	No	No	unknown	No	No	unknown	unknown	0	2014-01-30	2014-02-02	05. 27/01/2014-02/02/2014	yes	2014-02-11	No		yes	No			yes	oseltamivir	2014-02-04	yes	2013-10-23	cured	A	H3N2
4	MALE	2014-01-28	05. 27/01/2014-02/02/2014	62	H. Univeryestari Joan XXIII	unknown	unknown	No	No	No	No	yes	unknown	No	No	unknown	unknown	0	2014-01-27	2014-01-28	05. 27/01/2014-02/02/2014	yes	2014-02-05	yes	yes	No	No			yes	oseltamivir	2014-01-28	yes	2013-10-21	cured	A	nH1N1
4	MALE	2014-02-13	07. 10/02/2014-16/02/2014	61	H. Univeryestari Mútua de Terrassa	unknown	unknown	No	No	No	No	No	unknown	yes	No	unknown	No	0	2014-02-07	2014-02-12	07. 10/02/2014-16/02/2014	yes	2014-02-19	yes	yes	No	yes			yes	oseltamivir	2014-02-12	yes	2013-10-28	cured	A	H3N2
2	MALE	2012-03-05	10. 05/03/2012-11/03/2012	77	H. Univeryestari Mútua de Terrassa	unknown	unknown	No	No	No	No	No	unknown	No	No	unknown	No	0	2012-03-02	2012-01-16	03. 16/01/2012-22/01/2012	No	2012-03-23	yes		No	No			yes	oseltamivir	2012-03-04	yes		cured	A	H3N2
4	FEMALE	2014-01-07	02. 06/01/2014-12/01/2014	75	H. Univeryestari Mútua de Terrassa	unknown	unknown	No	No	No	No	No	unknown	No	No	unknown	No	0	2014-01-01	2013-11-21	47. 18/11/2013-24/11/2013	No	2014-01-21	No		No	No			yes	oseltamivir	2014-01-04	yes	2013-10-21	cured	A	H3N2
4	FEMALE	2014-02-12	07. 10/02/2014-16/02/2014	71	Hospital de Sabadell	unknown	unknown	yes	No	No	No	No	unknown	No	No	unknown	No	0	2014-02-10	2013-12-30	01. 30/12/2013-05/01/2014	No	2014-02-26	No		yes	No			yes	oseltamivir	2014-02-11	yes		cured	A	H3N2
4	FEMALE	2014-01-09	02. 06/01/2014-12/01/2014	82	H. Univeryestari Mútua de Terrassa	unknown	unknown	No	No	No	No	No	unknown	No	No	unknown	No	0	2014-01-08	2013-12-29	52. 23/12/2013-29/12/2013	No	2014-02-05	No		No	No			yes	oseltamivir	2014-01-09	yes	2013-10-17	cured	A	H3N2
2	MALE	2012-02-17	07. 13/02/2012-19/02/2012	72	H. Univeryestari Mútua de Terrassa	unknown	unknown	yes	yes	yes	yes	yes	unknown	yes	No	unknown	No	0	2012-02-15	2012-02-03	05. 30/01/2012-05/02/2012	No	2012-03-05	No		No	No			yes	oseltamivir	2012-02-16	yes	2011-10-30	cured	A	H3N2
4	MALE	2014-02-05	06. 03/02/2014-09/02/2014	78	H. Univeryestari Mútua de Terrassa	unknown	unknown	yes	No	No	No	No	unknown	yes	No	unknown	No	0	2014-02-03	2014-01-16	03. 13/01/2014-19/01/2014	No	2014-02-14	No		No	No			yes	oseltamivir		yes	2013-10-06	cured	A	H3N2
5	FEMALE	2015-02-13	07. 09/02/2015-15/02/2015	82	H. Univeryestari Mútua de Terrassa	unknown	No	No	No	yes	yes	No	unknown	No	No	unknown	No	0	2015-02-10	2015-01-28	05. 26/01/2015-01/02/2015	No	2015-02-24	No		No	No			yes	oseltamivir	2015-02-11	yes	2014-10-30	cured	A	H3N2
2	MALE	2012-03-21	12. 19/03/2012-25/03/2012	77	Hospital de Mataró	unknown	unknown	No	No	No	No	No	unknown	yes	No	unknown	No	0	2012-02-23	2012-03-02	09. 27/02/2012-04/03/2012	No	2012-03-26	yes	No	No	No			yes	oseltamivir	2012-03-18	yes		cured	B	B
4	FEMALE	2014-01-09	02. 06/01/2014-12/01/2014	86	H. Univeryestari Mútua de Terrassa	unknown	unknown	No	No	yes	yes	No	unknown	yes	unknown	unknown	No	0	2014-01-07	2013-12-24	52. 23/12/2013-29/12/2013	No	2014-01-15	No		No	No			yes	oseltamivir	2014-01-09	yes	2013-10-08	cured	A	H3N2
2	FEMALE	2012-02-01	05. 30/01/2012-05/02/2012	70	Hospital Clínic i Provincial de Barcelona	unknown	unknown	No	No	No	No	No	unknown	yes	No	unknown	No	0	2012-02-19	2012-02-01	05. 30/01/2012-05/02/2012	No	2012-02-21	No		yes	No			yes	oseltamivir	2012-02-20	yes		cured	A	H3N2
5	MALE	2015-01-23	04. 19/01/2015-25/01/2015	78	H. Univeryestari Mútua de Terrassa	unknown	No	yes	No	No	No	No	unknown	No	No	unknown	No	0	2015-01-21	2015-01-22	04. 19/01/2015-25/01/2015	No	2015-02-11	No		No	No			yes	oseltamivir	2015-01-22	yes	2014-10-29	cured	A	H3N2
1	FEMALE	2011-02-11	06. 06/02/2011-12/02/2011	70	H. Univeryestari Arnau de Vilanova	unknown	unknown	yes	yes	No	No	No	unknown	yes	No	unknown	No	0	2011-02-06	2011-02-09	06. 06/02/2011-12/02/2011	No	2011-03-01	yes	yes	No	No			yes	oseltamivir	2011-02-10	yes		cured	A	nH1N1
5	FEMALE	2015-03-04	10. 02/03/2015-08/03/2015	84	H. Univeryestari de Girona Dr. Josep Trueta	unknown	No	yes	No	No	yes	yes	unknown	No	No	unknown	No	0	2015-02-18	2015-02-25	09. 23/02/2015-01/03/2015	No	2015-03-16	yes	yes	No	No			yes	oseltamivir	2015-02-26	yes	2014-11-03	cured	A	sense subtipar
2	FEMALE	2012-02-20	08. 20/02/2012-26/02/2012	85	Hospital de Mataró	unknown	unknown	No	No	No	No	No	unknown	No	No	unknown	No	0	2012-02-01	2012-02-11	06. 06/02/2012-12/02/2012	No	2012-03-01	yes	No	No	No			yes	oseltamivir	2012-02-13	yes	2011-10-01	cured	A	H3N2
4	FEMALE	2014-02-04	06. 03/02/2014-09/02/2014	77	H. Univeryestari Mútua de Terrassa	unknown	unknown	No	No	yes	No	No	unknown	yes	No	unknown	No	0	2014-01-30	2014-01-31	05. 27/01/2014-02/02/2014	No	2014-02-19	yes	yes	No	No			yes	oseltamivir		yes	2013-10-10	cured	A	H3N2
5	FEMALE	2015-01-07	02. 05/01/2015-11/01/2015	91	H. Univeryestari Mútua de Terrassa	unknown	No	yes	No	No	No	No	unknown	No	No	unknown	No	0	2015-01-04	2015-01-05	02. 05/01/2015-11/01/2015	No	2015-01-23	yes	yes	No	No			No			yes	2014-11-26	cured	A	sense subtipar
2	MALE	2012-03-09	10. 05/03/2012-11/03/2012	74	Hospital de Terrassa	unknown	unknown	yes	No	No	No	No	unknown	No	No	unknown	No	0	2012-02-22	2012-02-27	09. 27/02/2012-04/03/2012	No	2012-03-14	yes	yes	No	No			yes	oseltamivir	2012-02-28	yes	2011-11-17	cured	A	H3N2
4	FEMALE	2014-01-10	02. 06/01/2014-12/01/2014	84	H. Univeryestari Mútua de Terrassa	unknown	unknown	No	No	No	yes	No	unknown	No	No	unknown	No	0	2014-01-05	2014-01-05	01. 30/12/2013-05/01/2014	No	2014-01-21	yes	No	No	No			yes	oseltamivir		yes	2013-11-28	cured	A	H3N2
2	MALE	2012-02-20	08. 20/02/2012-26/02/2012	84	H. Univeryestari Mútua de Terrassa	unknown	unknown	yes	No	yes	No	yes	unknown	yes	No	unknown	No	0	2012-02-17	2012-02-06	06. 06/02/2012-12/02/2012	No	2012-02-21	No		No	No			No			yes	2011-10-15	cured	A	H3N2
4	FEMALE	2014-01-10	02. 06/01/2014-12/01/2014	90	H. Univeryestari Mútua de Terrassa	unknown	unknown	No	No	No	No	No	unknown	yes	No	unknown	No	0	2014-01-09	2013-12-29	52. 23/12/2013-29/12/2013	No	2014-01-13	No		No	No			yes	oseltamivir	2014-01-10	yes	2013-10-14	cured	A	H3N2
5	MALE	2015-03-12	11. 09/03/2015-15/03/2015	92	Hospital de Terrassa	unknown	No	No	No	No	No	No	unknown	No	unknown	unknown	No	0	2015-03-06	2015-03-09	11. 09/03/2015-15/03/2015	No	2015-03-24	yes	No	yes	No			No			yes	2014-10-29	cured	B	B
4	FEMALE	2014-02-12	07. 10/02/2014-16/02/2014	78	Hospital de Sabadell	unknown	unknown	No	No	No	No	No	unknown	No	No	unknown	No	0	2014-01-28	2014-01-28	05. 27/01/2014-02/02/2014	No	2014-02-11	yes	No	yes	No			yes	oseltamivir		yes		cured	A	H3N2
4	FEMALE	2014-01-07	02. 06/01/2014-12/01/2014	68	H. Univeryestari Joan XXIII	yes	yes	yes	unknown	No	No	No	No	No	No	unknown	unknown	0	2013-12-20	2013-12-25	52. 23/12/2013-29/12/2013	No	2014-01-08	No		yes				yes	oseltamivir		yes	2013-11-05	cured	A	nH1N1
5	MALE	2015-02-09	07. 09/02/2015-15/02/2015	83	Hospital de Sabadell	unknown	No	No	No	yes	No	No	unknown	No	No	unknown	No	0	2015-02-06	2015-02-08	06. 02/02/2015-08/02/2015	No	2015-02-22	yes	yes	yes	No			yes	oseltamivir	2015-02-09	yes		cured	B	B
4	MALE	2014-01-22	04. 20/01/2014-26/01/2014	86	Hospital de Terrassa	unknown	unknown	yes	No	No	yes	No	unknown	No	No	unknown	No	0	2014-01-14	2014-01-17	03. 13/01/2014-19/01/2014	No	2014-01-30	yes	No	yes	No			yes	oseltamivir		yes	2013-11-14	cured	A	H3N2
1	MALE	2011-01-27	04. 23/01/2011-29/01/2011	73	H. Univeryestari Arnau de Vilanova	unknown	unknown	yes	No	No	No	yes	unknown	No	No	unknown	No	0	2011-01-24	2011-01-26	04. 23/01/2011-29/01/2011	No	2011-02-08	yes	No	yes	No			yes	oseltamivir	2011-01-27	yes		cured	A	nH1N1
4	MALE	2014-02-07	06. 03/02/2014-09/02/2014	82	Hospital de Mataró	unknown	unknown	No	No	yes	No	No	unknown	No	No	unknown	No	0	2014-02-01	2014-02-05	06. 03/02/2014-09/02/2014	No	2014-02-18	yes	yes	No	No			No			yes	2013-10-23	cured	A	nH1N1
2	MALE	2012-02-14	07. 13/02/2012-19/02/2012	66	H Sant Joan de Déu. Althaia, xarxa asyesstencial	unknown	unknown	No	No	No	No	No	unknown	No	No	unknown	No	0	2012-02-07	2012-02-10	06. 06/02/2012-12/02/2012	No	2012-02-22	No		No	No	No	No	yes	oseltamivir	2012-02-12	yes	2011-10-15	cured	A	sense subtipar
5	FEMALE	2015-02-26	09. 23/02/2015-01/03/2015	85	H Sant Joan de Déu. Althaia, xarxa asyesstencial	unknown	No	No	yes	No	yes	No	unknown	No	No	unknown	No	0	2015-02-15	2015-02-19	08. 16/02/2015-22/02/2015	No	2015-03-03							yes	oseltamivir	2015-02-21	yes	2014-11-11	cured	A	sense subtipar
5	MALE	2015-02-20	08. 16/02/2015-22/02/2015	85	H. Univeryestari de Girona Dr. Josep Trueta	unknown	No	yes	No	No	yes	No	unknown	yes	yes	unknown	No	0	2015-02-06	2015-02-08	06. 02/02/2015-08/02/2015	No	2015-02-20	yes	yes	No	No			yes	oseltamivir	2015-02-09	yes	2014-10-20	cured	A	sense subtipar
5	MALE	2015-02-23	09. 23/02/2015-01/03/2015	82	H. Univeryestari Mútua de Terrassa	unknown	No	No	No	yes	yes	No	unknown	yes	No	unknown	No	0	2015-02-20	2015-02-14	07. 09/02/2015-15/02/2015	No	2015-02-26	No		No	No			yes	oseltamivir	2015-02-20	yes	2014-10-28	cured	A	H3N2
5	FEMALE	2015-02-20	08. 16/02/2015-22/02/2015	70	Hospital Clínic i Provincial de Barcelona	unknown	No	No	No	No	No	yes	unknown	yes	No	unknown	No	0	2015-02-13	2015-02-15	07. 09/02/2015-15/02/2015	No	2015-02-27	yes		No	No			yes	oseltamivir	2015-02-15	yes	2014-10-14	cured	A	H3N2
3	MALE	2013-01-29	05. 28/01/2013-03/02/2013	77	Hospital de Mataró	unknown	unknown	No	No	No	yes	yes	unknown	No	No	unknown	No	0	2013-01-20	2013-01-23	04. 21/01/2013-27/01/2013	No	2013-02-04	yes	No	No	No			No			yes	2012-11-19	cured	A	nH1N1
5	FEMALE	2015-03-05	10. 02/03/2015-08/03/2015	82	Hospital Clínic i Provincial de Barcelona	unknown	unknown	No	No	No	No	No	unknown	yes	No	unknown	No	0	2015-02-26	2015-02-27	09. 23/02/2015-01/03/2015	No	2015-03-11	yes	No	yes	No			yes	oseltamivir	2015-02-27	yes	2014-10-21	cured	A	nH1N1
3	FEMALE	2013-02-13	07. 11/02/2013-17/02/2013	76	Hospital de Mataró	unknown	unknown	No	No	yes	No	yes	unknown	No	No	unknown	No	0	2013-02-02	2013-02-07	06. 04/02/2013-10/02/2013	No	2013-02-19	yes	No	No	No			No			yes	2012-10-16	cured	B	B
5	MALE	2015-03-04	10. 02/03/2015-08/03/2015	89	Hospital de Terrassa	unknown	No	No	No	yes	yes	No	unknown	yes	No	unknown	No	0	2015-02-24	2015-02-27	09. 23/02/2015-01/03/2015	No	2015-03-10	yes	yes	yes	No			yes	oseltamivir	2015-02-28	yes	2014-10-09	cured	A	sense subtipar
5	MALE	2015-02-05	06. 02/02/2015-08/02/2015	79	H. Univeryestari Mútua de Terrassa	unknown	No	No	No	No	No	No	unknown	No	No	unknown	No	0	2015-01-30	2015-02-02	06. 02/02/2015-08/02/2015	No	2015-02-13	yes	yes	No	No			yes	oseltamivir	2015-02-02	yes	2014-10-21	cured	A	H3N2
5	FEMALE	2015-02-20	08. 16/02/2015-22/02/2015	86	Hospital Clínic i Provincial de Barcelona	unknown	No	No	No	No	No	No	unknown	yes	No	unknown	No	0	2015-02-12	2015-02-14	07. 09/02/2015-15/02/2015	No	2015-02-25	yes	No	yes	No			yes	oseltamivir	2015-02-17	yes	2014-11-05	cured	A	H3N2
5	FEMALE	2015-02-18	08. 16/02/2015-22/02/2015	74	Hospital de Terrassa	unknown	No	No	No	No	No	No	unknown	No	No	unknown	No	0	2015-02-13	2015-02-13	07. 09/02/2015-15/02/2015	No	2015-02-23	No		yes	No			yes	oseltamivir	2015-02-13	yes		cured	A	sense subtipar
2	MALE	2012-02-21	08. 20/02/2012-26/02/2012	78	Hospital Clínic i Provincial de Barcelona	unknown	unknown	No	No	yes	No	No	unknown	yes	No	unknown	No	0	2012-02-13	2012-02-17	07. 13/02/2012-19/02/2012	No	2012-02-27	yes	No	No	No			yes	oseltamivir	2012-02-20	yes		cured	A	H3N2
2	MALE	2012-02-21	08. 20/02/2012-26/02/2012	80	Hospital Clínic i Provincial de Barcelona	unknown	unknown	No	No	No	No	yes	unknown	No	No	unknown	No	0	2012-02-17	2012-02-18	07. 13/02/2012-19/02/2012	No	2012-02-28	No		yes	No			yes	oseltamivir	2012-02-20	yes		cured	A	H3N2
4	MALE	2014-01-22	04. 20/01/2014-26/01/2014	86	Hospital de Terrassa	unknown	unknown	yes	No	yes	No	No	unknown	No	No	unknown	No	0	2014-01-16	2014-01-17	03. 13/01/2014-19/01/2014	No	2014-01-27	No		yes	No			yes	oseltamivir	2014-01-17	yes	2013-11-04	cured	A	H3N2
4	MALE	2014-02-21	08. 17/02/2014-23/02/2014	91	Hospital de Terrassa	unknown	unknown	yes	No	No	No	No	unknown	No	No	unknown	No	0	2014-02-13	2014-02-14	07. 10/02/2014-16/02/2014	No	2014-02-24	yes	yes	yes	No			yes	oseltamivir	2014-02-14	yes		cured	A	H3N2
5	FEMALE	2015-02-20	08. 16/02/2015-22/02/2015	84	Hospital Clínic i Provincial de Barcelona	unknown	unknown	yes	No	yes	No	No	unknown	No	yes	unknown	No	0	2015-02-11	2015-02-14	07. 09/02/2015-15/02/2015	No	2015-02-24	yes	No	No	No			yes	oseltamivir	2015-02-14	yes	2014-10-13	cured	A	H3N2
1	FEMALE	2011-01-17	03. 16/01/2011-22/01/2011	80	Hospital de Terrassa	unknown	unknown	No	yes	No	No	No	unknown	yes	No	unknown	No	0	2011-01-05	2011-01-07	01. 02/01/2011-08/01/2011	No	2011-01-17	yes	yes	No	No			yes	oseltamivir	2011-01-07	yes	2010-10-04	cured	A	nH1N1
1	MALE	2011-01-17	03. 16/01/2011-22/01/2011	83	H. Univeryestari Mútua de Terrassa	unknown	unknown	yes	No	No	No	No	unknown	No	No	unknown	No	0	2011-01-10	2011-01-15	02. 09/01/2011-15/01/2011	No	2011-01-25	yes	No	No	No			yes	oseltamivir	2011-01-14	yes		cured	A	nH1N1
2	MALE	2012-02-27	09. 27/02/2012-04/03/2012	97	H Sant Joan de Déu. Althaia, xarxa asyesstencial	unknown	unknown	No	No	No	No	No	unknown	No	No	unknown	No	0	2012-02-13	2012-02-18	07. 13/02/2012-19/02/2012	No	2012-02-27	No		No	No			No			yes	2011-11-01	cured	A	sense subtipar
5	FEMALE	2015-03-02	10. 02/03/2015-08/03/2015	76	H. Univeryestari General de la Vall d'Hebron	unknown	No	yes	No	No	No	No	unknown	No	No	unknown	No	0	2015-02-24	2015-02-25	09. 23/02/2015-01/03/2015	No	2015-03-06	yes		No	No						yes	2014-11-03	cured	A	NT
5	MALE	2015-02-03	06. 02/02/2015-08/02/2015	65	H. Univeryestari General de la Vall d'Hebron	unknown	No	No	No	yes	No	yes	unknown	yes	No	unknown	No	0	2015-01-26	2015-01-30	05. 26/01/2015-01/02/2015	No	2015-02-08	yes	yes	No	No			yes	oseltamivir	2015-01-30	yes	2014-10-31	cured	A	sense subtipar
5	MALE	2015-03-12	11. 09/03/2015-15/03/2015	83	Hospital de Mataró	unknown	No	No	No	yes	No	No	unknown	yes	No	unknown	No	0	2015-02-27	2015-03-03	10. 02/03/2015-08/03/2015	No	2015-03-12	yes	No	No	No			yes	oseltamivir	2015-03-04	yes	2014-10-21	cured	A	sense subtipar
5	MALE	2015-02-20	08. 16/02/2015-22/02/2015	76	Hospital de Tortosa Verge de la Cinta	No	No	yes	No	No	No	No	unknown	yes	No	unknown	No	0	2015-02-19	2015-02-18	08. 16/02/2015-22/02/2015	No	2015-02-27	No		No	No			yes	oseltamivir	2015-02-20	yes	2014-10-24	cured	A	sense subtipar
2	FEMALE	2012-02-21	08. 20/02/2012-26/02/2012	75	Hospital de Terrassa	unknown	unknown	No	yes	No	No	No	unknown	No	No	unknown	No	0	2012-02-07	2012-02-12	06. 06/02/2012-12/02/2012	No	2012-02-21	yes	No	No	No			yes	oseltamivir	2012-02-13	yes	2011-10-27	cured	A	H3N2
4	MALE	2014-02-17	08. 17/02/2014-23/02/2014	67	H. Univeryestari Joan XXIII	unknown	unknown	yes	No	No	No	yes	unknown	No	No	unknown	unknown	0	2014-02-02	2014-02-12	07. 10/02/2014-16/02/2014	No	2014-02-21	No		No	No			yes	oseltamivir	2014-02-17	yes	2013-10-14	cured	A	H3N2
5	MALE	2015-02-03	06. 02/02/2015-08/02/2015	85	H. Univeryestari General de la Vall d'Hebron	unknown	No	yes	No	yes	No	No	unknown	yes	No	unknown	No	0	2015-01-27	2015-01-31	05. 26/01/2015-01/02/2015	No	2015-02-09	yes	yes	No	No			yes	oseltamivir	2015-01-30	yes	2014-10-24	cured	A	H3N2
5	FEMALE	2015-02-16	08. 16/02/2015-22/02/2015	85	Hospital de Mataró	unknown	No	No	No	No	No	No	unknown	yes	No	unknown	No	0	2015-02-05	2015-02-07	06. 02/02/2015-08/02/2015	No	2015-02-16	yes	yes	yes	No			yes	oseltamivir	2015-01-28	yes	2014-10-23	cured	A	H3N2
4	FEMALE	2014-02-25	09. 24/02/2014-02/03/2014	71	H. Univeryestari Joan XXIII	unknown	unknown	yes	No	yes	yes	No	unknown	No	No	unknown	unknown	0	2014-02-16	2014-02-23	08. 17/02/2014-23/02/2014	No	2014-03-04	yes	No	No	No			yes	oseltamivir	2014-02-23	yes	2014-01-16	cured	A	nH1N1
5	MALE	2015-01-09	02. 05/01/2015-11/01/2015	74	Hospital Clínic i Provincial de Barcelona	unknown	unknown	No	No	No	No	No	unknown	No	No	unknown	No	0	2014-12-29	2014-12-30	01. 29/12/2014-04/01/2015	No	2015-01-08	yes	No	No	No			yes	oseltamivir	2015-01-02	yes	2014-10-15	cured	A	nH1N1
2	FEMALE	2012-02-10	06. 06/02/2012-12/02/2012	71	H Sant Joan de Déu. Althaia, xarxa asyesstencial	No	No	yes	yes	yes	No	No	No	No	No	No	No	0	2012-02-07	2012-02-09	06. 06/02/2012-12/02/2012	No	2012-02-17	No		No	No	No	No	yes	oseltamivir	2012-02-10	yes	2011-11-15	cured	A	sense subtipar
5	FEMALE	2015-01-22	04. 19/01/2015-25/01/2015	79	H Sant Joan de Déu. Althaia, xarxa asyesstencial	unknown	No	No	No	No	No	No	unknown	No	No	unknown	No	0	2015-01-15	2015-01-19	04. 19/01/2015-25/01/2015	No	2015-01-27	yes		No	No			yes	oseltamivir	2015-01-20	yes	2014-10-28	cured	A	sense subtipar
5	MALE	2015-02-26	09. 23/02/2015-01/03/2015	84	Hospital de Terrassa	unknown	No	No	No	No	No	No	unknown	No	No	unknown	No	0	2015-02-20	2015-02-22	08. 16/02/2015-22/02/2015	No	2015-03-02	yes	No	yes	No			yes	oseltamivir	2015-02-23	yes	2014-10-28	cured	A	sense subtipar
4	FEMALE	2014-02-07	06. 03/02/2014-09/02/2014	77	Hospital de Mataró	unknown	unknown	No	No	No	No	No	unknown	yes	No	unknown	No	0	2014-01-28	2014-02-04	06. 03/02/2014-09/02/2014	No	2014-02-12	yes	No	No	No			yes	oseltamivir	2014-02-04	yes	2013-11-15	cured	A	H3N2
4	MALE	2014-02-26	09. 24/02/2014-02/03/2014	85	Hospital de Terrassa	unknown	unknown	yes	No	No	No	No	unknown	No	No	unknown	No	0	2014-02-22	2014-02-23	08. 17/02/2014-23/02/2014	No	2014-03-03	No		yes	No			yes	oseltamivir	2014-02-23	yes	2013-10-18	cured	A	H3N2
5	MALE	2015-02-10	07. 09/02/2015-15/02/2015	83	H. Univeryestari General de la Vall d'Hebron	unknown	No	No	No	No	No	No	unknown	yes	No	unknown	No	0	2015-02-06	2015-02-08	06. 02/02/2015-08/02/2015	No	2015-02-16	yes	No	No	No			yes	oseltamivir	2015-02-08	yes	2014-10-21	cured	A	H3N2
5	MALE	2015-02-18	08. 16/02/2015-22/02/2015	83	H. Univeryestari Mútua de Terrassa	unknown	No	No	No	yes	yes	No	unknown	yes	No	unknown	No	0	2015-02-15	2015-02-16	08. 16/02/2015-22/02/2015	No	2015-02-24	yes	No	No	No			yes	oseltamivir	2015-02-16	yes	2014-12-12	cured	A	H3N2
5	FEMALE	2015-02-20	08. 16/02/2015-22/02/2015	84	Hospital Clínic i Provincial de Barcelona	unknown	unknown	No	No	No	No	No	unknown	yes	No	unknown	No	0	2015-02-11	2015-02-17	08. 16/02/2015-22/02/2015	No	2015-02-25	yes	No	No	No			yes	oseltamivir	2015-02-18	yes	2014-10-29	cured	A	H3N2
1	MALE	2011-01-21	03. 16/01/2011-22/01/2011	82	H Sant Joan de Déu. Althaia, xarxa asyesstencial	unknown	unknown	No	No	No	No	No	unknown	No	No	unknown	No	0	2011-01-05	2011-01-11	02. 09/01/2011-15/01/2011	No	2011-01-19	No		No	No			yes	oseltamivir	2011-01-11	yes		cured	A	nH1N1
3	FEMALE	2013-02-25	09. 25/02/2013-03/03/2013	87	Hospital de Terrassa	unknown	unknown	No	No	No	No	No	unknown	yes	No	unknown	No	0	2013-02-12	2013-02-19	08. 18/02/2013-24/02/2013	No	2013-02-27	yes	No	No	No			yes	oseltamivir	2013-02-19	yes		cured	A	nH1N1
5	FEMALE	2015-01-30	05. 26/01/2015-01/02/2015	77	H. Univeryestari General de la Vall d'Hebron	unknown	No	yes	No	No	No	No	unknown	No	No	unknown	No	0	2015-01-14	2015-01-28	05. 26/01/2015-01/02/2015	No	2015-02-05	yes	No	No	No			yes	oseltamivir	2015-01-29	yes	2014-10-13	cured	A	nH1N1
5	MALE	2015-02-04	06. 02/02/2015-08/02/2015	66	Hospital de Mataró	unknown	No	yes	No	yes	No	No	unknown	yes	No	unknown	No	0	2015-01-27	2015-01-29	05. 26/01/2015-01/02/2015	No	2015-02-06	yes	No	No	No			yes	oseltamivir	2015-02-02	yes	2014-10-28	cured	A	nH1N1
3	MALE	2013-02-12	07. 11/02/2013-17/02/2013	75	Hospital Clínic i Provincial de Barcelona	unknown	unknown	No	No	yes	No	No	unknown	yes	No	unknown	No	0	2013-02-01	2013-02-05	06. 04/02/2013-10/02/2013	No	2013-02-13	yes	No	No	No			yes	oseltamivir	2013-02-04	yes		cured	B	B
2	FEMALE	2012-02-24	08. 20/02/2012-26/02/2012	96	H Sant Joan de Déu. Althaia, xarxa asyesstencial	unknown	unknown	No	No	No	No	No	unknown	No	No	unknown	No	0	2012-02-15	2012-02-20	08. 20/02/2012-26/02/2012	No	2012-02-27	No		No	No			No			yes	2011-11-15	cured	A	sense subtipar
3	MALE	2013-04-04	14. 01/04/2013-07/04/2013	82	Hospital de Terrassa	unknown	unknown	yes	No	No	yes	No	unknown	yes	No	unknown	No	0	2013-03-22	2013-03-25	13. 25/03/2013-31/03/2013	No	2013-04-01	yes	No	yes	No			yes	oseltamivir	2013-03-25	yes		cured	A	sense subtipar
4	MALE	2014-02-13	07. 10/02/2014-16/02/2014	69	Hospital de Tortosa Verge de la Cinta	unknown	unknown	No	No	No	No	No	unknown	yes	No	unknown	No	0	2014-02-04	2014-02-11	07. 10/02/2014-16/02/2014	No	2014-02-18	No		No	No			yes	oseltamivir		yes	2013-11-15	cured	A	sense subtipar
5	MALE	2015-02-24	09. 23/02/2015-01/03/2015	81	Hospital de Terrassa	unknown	No	No	No	No	No	No	unknown	yes	No	unknown	No	0	2015-02-17	2015-02-20	08. 16/02/2015-22/02/2015	No	2015-02-27	No		yes	No			yes	oseltamivir	2015-02-20	yes	2014-10-22	cured	A	sense subtipar
4	FEMALE	2014-01-22	04. 20/01/2014-26/01/2014	86	Hospital de Terrassa	unknown	unknown	No	No	No	No	No	unknown	No	No	unknown	No	0	2014-01-13	2014-01-16	03. 13/01/2014-19/01/2014	No	2014-01-23	No		yes	No			yes	oseltamivir	2014-01-19	yes	2013-11-11	cured	A	H3N2
5	MALE	2015-01-16	03. 12/01/2015-18/01/2015	78	H. Univeryestari Mútua de Terrassa	unknown	No	No	No	No	No	No	unknown	No	No	unknown	No	0	2015-01-11	2015-01-12	03. 12/01/2015-18/01/2015	No	2015-01-19	yes	yes	No	No			yes	oseltamivir	2015-01-12	yes	2014-12-15	cured	A	H3N2
5	MALE	2015-01-29	05. 26/01/2015-01/02/2015	70	H. Univeryestari Mútua de Terrassa	unknown	No	No	No	No	No	No	unknown	yes	No	unknown	No	0	2015-01-22	2015-01-28	05. 26/01/2015-01/02/2015	No	2015-02-04	yes	No	yes	No			yes	oseltamivir	2015-01-28	yes	2014-11-28	cured	A	H3N2
5	FEMALE	2015-02-13	07. 09/02/2015-15/02/2015	89	Hospital Clínic i Provincial de Barcelona	unknown	unknown	No	No	No	yes	No	unknown	yes	No	unknown	No	0	2015-02-06	2015-02-09	07. 09/02/2015-15/02/2015	No	2015-02-16	yes	No	No	No			yes	oseltamivir	2015-02-09	yes		cured	A	H3N2
5	FEMALE	2015-03-10	11. 09/03/2015-15/03/2015	78	Hospital Clínic i Provincial de Barcelona	unknown	unknown	yes	No	unknown	No	yes	unknown	No	yes	unknown	No	0	2015-03-02	2015-03-04	10. 02/03/2015-08/03/2015	No	2015-03-11	yes	No	No	No			yes	oseltamivir	2015-03-04	yes	2014-10-21	cured	A	H3N2
5	MALE	2015-02-24	09. 23/02/2015-01/03/2015	82	Hospital de Mataró	unknown	No	yes	No	yes	No	No	unknown	No	No	unknown	No	0	2015-02-18	2015-02-20	08. 16/02/2015-22/02/2015	No	2015-02-27	yes	No	No	No			yes	oseltamivir	2015-02-23	yes	2014-10-27	cured	A	H3N2
4	MALE	2014-03-14	11. 10/03/2014-16/03/2014	77	H. Univeryestari Joan XXIII	yes	unknown	yes	No	No	yes	No	unknown	yes	No	unknown	unknown	0	2014-03-08	2014-03-12	11. 10/03/2014-16/03/2014	No	2014-03-19	yes	yes	No	No			yes	oseltamivir	2014-03-12	yes	2013-10-25	cured	A	nH1N1
3	MALE	2013-02-21	08. 18/02/2013-24/02/2013	90	Hospital de Mataró	unknown	unknown	yes	No	No	yes	No	unknown	yes	No	unknown	No	0	2013-02-18	2013-02-19	08. 18/02/2013-24/02/2013	No	2013-02-26	yes	No	No	No			No			yes	2012-10-16	cured	B	B
5	MALE	2015-01-26	05. 26/01/2015-01/02/2015	66	H. Univeryestari Mútua de Terrassa	unknown	No	yes	No	No	No	No	unknown	No	No	unknown	No	0	2015-01-21	2015-01-22	04. 19/01/2015-25/01/2015	No	2015-01-29	yes	No	No	No			yes	oseltamivir	2015-01-22	yes	2014-10-31	cured	B	B
5	FEMALE	2015-03-16	12. 16/03/2015-22/03/2015	81	H. Univeryestari de Girona Dr. Josep Trueta	unknown	No	No	No	No	No	No	unknown	No	No	unknown	No	0	2015-03-05	2015-03-07	10. 02/03/2015-08/03/2015	No	2015-03-13	yes	yes	No	No			No			yes	2014-10-30	cured	A	sense subtipar
5	MALE	2015-02-27	09. 23/02/2015-01/03/2015	88	H. Univeryestari Joan XXIII	unknown	No	No	No	yes	No	No	unknown	yes	No	unknown	No	0	2015-02-24	2015-02-25	09. 23/02/2015-01/03/2015	No	2015-03-03	yes	No	No	No			yes	oseltamivir	2015-02-25	yes	2014-10-27	cured	A	sense subtipar
5	FEMALE	2015-02-13	07. 09/02/2015-15/02/2015	93	Hospital de Terrassa	unknown	No	No	No	yes	No	No	unknown	yes	No	unknown	No	0	2015-02-09	2015-02-11	07. 09/02/2015-15/02/2015	No	2015-02-17	No		yes	No			yes	oseltamivir		yes	2014-10-20	cured	A	sense subtipar
2	FEMALE	2012-02-14	07. 13/02/2012-19/02/2012	85	Hospital Clínic i Provincial de Barcelona	unknown	unknown	No	No	yes	No	No	unknown	No	No	unknown	No	0	2012-02-06	2012-02-10	06. 06/02/2012-12/02/2012	No	2012-02-16	yes	No	yes	No			yes	oseltamivir	2012-02-10	yes		cured	A	H3N2
2	MALE	2012-02-28	09. 27/02/2012-04/03/2012	81	Hospital Clínic i Provincial de Barcelona	unknown	unknown	No	No	yes	No	No	unknown	yes	No	unknown	No	0	2012-02-18	2012-02-21	08. 20/02/2012-26/02/2012	No	2012-02-27	yes	No	No	No			yes	oseltamivir	2012-02-22	yes		cured	A	H3N2
4	MALE	2014-01-20	04. 20/01/2014-26/01/2014	77	H. Univeryestari Mútua de Terrassa	unknown	unknown	No	No	yes	No	No	unknown	No	No	unknown	No	0	2014-01-11	2014-01-16	03. 13/01/2014-19/01/2014	No	2014-01-22	yes	No	No	No			yes	oseltamivir	2014-01-16	yes	2013-10-24	cured	A	H3N2
4	MALE	2014-02-11	07. 10/02/2014-16/02/2014	80	H. Univeryestari Mútua de Terrassa	unknown	unknown	No	No	yes	No	No	unknown	No	No	unknown	unknown	0	2014-02-06	2014-02-06	06. 03/02/2014-09/02/2014	No	2014-02-12	yes	No	No	No			yes	oseltamivir		yes	2013-10-16	cured	A	H3N2
4	MALE	2014-01-16	03. 13/01/2014-19/01/2014	79	Hospital de Terrassa	unknown	unknown	No	No	No	yes	No	unknown	yes	No	unknown	No	0	2014-01-08	2014-01-11	02. 06/01/2014-12/01/2014	No	2014-01-17	yes	No	yes	No			yes	oseltamivir		yes	2013-10-03	cured	A	H3N2
4	MALE	2014-01-29	05. 27/01/2014-02/02/2014	87	Hospital de Terrassa	unknown	unknown	yes	No	yes	No	No	unknown	No	No	unknown	No	0	2014-01-21	2014-01-25	04. 20/01/2014-26/01/2014	No	2014-01-31	No		yes	No			yes	oseltamivir	2014-01-25	yes	2013-10-15	cured	A	H3N2
5	MALE	2015-02-26	09. 23/02/2015-01/03/2015	84	H. Univeryestari General de la Vall d'Hebron	unknown	No	No	No	No	No	No	unknown	yes	No	unknown	No	0	2015-02-13	2015-02-19	08. 16/02/2015-22/02/2015	No	2015-02-25	yes	No	No	No			yes	oseltamivir	2015-02-19	yes	2014-10-16	cured	A	H3N2
5	MALE	2015-01-26	05. 26/01/2015-01/02/2015	84	H. Univeryestari Mútua de Terrassa	unknown	No	No	No	No	No	No	unknown	No	No	unknown	No	0	2015-01-16	2015-01-22	04. 19/01/2015-25/01/2015	No	2015-01-28	yes	yes	No	No			yes	oseltamivir	2015-01-22	yes	2014-11-14	cured	A	H3N2
5	FEMALE	2015-02-04	06. 02/02/2015-08/02/2015	82	Hospital de Mataró	unknown	No	No	No	No	No	No	unknown	No	No	unknown	No	0	2015-01-26	2015-01-28	05. 26/01/2015-01/02/2015	No	2015-02-03	yes	No	No	No			yes	oseltamivir	2015-01-28	yes	2014-10-16	cured	A	H3N2
5	FEMALE	2015-02-16	08. 16/02/2015-22/02/2015	91	Hospital de Mataró	unknown	No	No	No	No	yes	No	unknown	No	No	unknown	No	0	2015-02-09	2015-02-11	07. 09/02/2015-15/02/2015	No	2015-02-17	yes	No	No	No			yes	oseltamivir	2015-02-12	yes	2014-10-13	cured	A	H3N2
5	FEMALE	2015-02-16	08. 16/02/2015-22/02/2015	85	Hospital de Mataró	unknown	No	No	No	yes	yes	No	unknown	yes	No	unknown	No	0	2015-02-11	2015-02-13	07. 09/02/2015-15/02/2015	No	2015-02-19	yes	No	No	No			yes	oseltamivir	2015-02-13	yes	2014-10-13	cured	A	H3N2
1	MALE	2011-01-20	03. 16/01/2011-22/01/2011	78	Hospital Clínic i Provincial de Barcelona	unknown	unknown	No	No	No	No	No	unknown	No	yes	unknown	No	0	2011-01-10	2011-01-13	02. 09/01/2011-15/01/2011	No	2011-01-19	yes	No	No	No			yes	oseltamivir	2011-01-14	yes		cured	A	nH1N1
5	MALE	2015-02-26	09. 23/02/2015-01/03/2015	73	H. Univeryestari General de la Vall d'Hebron	unknown	No	yes	No	No	No	No	unknown	No	No	unknown	No	0	2015-02-19	2015-02-19	08. 16/02/2015-22/02/2015	No	2015-02-25	yes	No	No	No			yes	oseltamivir	2015-02-19	yes	2014-10-27	cured	A	nH1N1
5	MALE	2015-01-30	05. 26/01/2015-01/02/2015	75	Hospital de Terrassa	unknown	No	yes	No	No	yes	No	unknown	No	No	unknown	No	0	2015-01-26	2015-01-28	05. 26/01/2015-01/02/2015	No	2015-02-03	yes	No	yes	No			yes	oseltamivir	2015-01-28	yes	2014-10-21	cured	A	nH1N1
5	MALE	2015-02-03	06. 02/02/2015-08/02/2015	70	Hospital de Terrassa	unknown	No	yes	No	No	No	yes	unknown	No	No	unknown	No	0	2015-01-28	2015-01-31	05. 26/01/2015-01/02/2015	No	2015-02-06	No		yes	No			yes	oseltamivir	2015-01-31	yes	2014-10-16	cured	A	nH1N1
4	FEMALE	2014-03-21	12. 17/03/2014-23/03/2014	78	Hospital de Terrassa	unknown	unknown	No	No	No	No	No	unknown	No	No	unknown	No	0	2014-03-12	2014-03-16	11. 10/03/2014-16/03/2014	No	2014-03-21	yes	No	yes	No			yes	oseltamivir	2014-03-16	yes		cured	A	sense subtipar
5	FEMALE	2015-02-13	07. 09/02/2015-15/02/2015	80	Hospital de Terrassa	unknown	No	yes	No	No	No	No	unknown	No	No	unknown	No	0	2015-02-09	2015-02-11	07. 09/02/2015-15/02/2015	No	2015-02-16	No		yes	No			yes	oseltamivir	2015-02-11	yes	2014-10-10	cured	A	sense subtipar
5	FEMALE	2015-02-26	09. 23/02/2015-01/03/2015	89	Hospital de Terrassa	unknown	No	No	No	No	yes	No	unknown	yes	No	unknown	No	0	2015-02-21	2015-02-22	08. 16/02/2015-22/02/2015	No	2015-02-27	No		yes	No			yes	oseltamivir	2015-02-22	yes	2014-11-03	cured	A	sense subtipar
5	MALE	2015-02-26	09. 23/02/2015-01/03/2015	87	Hospital de Terrassa	unknown	yes	No	No	No	No	No	unknown	yes	No	unknown	No	0	2015-02-21	2015-02-22	08. 16/02/2015-22/02/2015	No	2015-02-27	No		yes	No			yes	oseltamivir	2015-02-25	yes	2014-10-21	cured	A	sense subtipar
2	MALE	2012-02-03	05. 30/01/2012-05/02/2012	74	Hospital Clínic i Provincial de Barcelona	No	No	No	No	No	No	yes	No	yes	No	No	No	0	2012-01-31	2012-02-03	05. 30/01/2012-05/02/2012	No	2012-02-08	yes	No	No	No	No	No	yes	oseltamivir	2012-02-03	yes		cured	A	H3N2
2	MALE	2012-02-21	08. 20/02/2012-26/02/2012	87	Hospital Clínic i Provincial de Barcelona	unknown	unknown	No	No	No	No	No	unknown	yes	No	unknown	No	0	2012-02-15	2012-02-17	07. 13/02/2012-19/02/2012	No	2012-02-22	yes	No	No	No			yes	oseltamivir	2012-02-18	yes		cured	A	H3N2
4	FEMALE	2014-01-29	05. 27/01/2014-02/02/2014	91	Hospital de Terrassa	unknown	unknown	yes	No	yes	No	No	unknown	No	No	unknown	No	0	2014-01-20	2014-01-26	04. 20/01/2014-26/01/2014	No	2014-01-31	No		No	yes			yes	oseltamivir	2014-01-27	yes	2013-10-23	cured	A	H3N2
4	MALE	2014-02-24	09. 24/02/2014-02/03/2014	80	Hospital de Terrassa	unknown	unknown	No	No	No	No	No	unknown	No	No	unknown	No	0	2014-02-20	2014-02-21	08. 17/02/2014-23/02/2014	No	2014-02-26	No		yes	No			yes	oseltamivir	2014-02-22	yes	2013-10-22	cured	A	H3N2
5	MALE	2015-02-06	06. 02/02/2015-08/02/2015	87	H. Univeryestari Mútua de Terrassa	unknown	No	yes	No	No	No	yes	unknown	yes	No	unknown	No	0	2015-02-01	2015-02-04	06. 02/02/2015-08/02/2015	No	2015-02-09	yes	No	No	No			yes	oseltamivir	2015-02-04	yes	2014-12-04	cured	A	H3N2
5	MALE	2015-02-06	06. 02/02/2015-08/02/2015	92	H. Univeryestari Mútua de Terrassa	unknown	No	yes	No	yes	No	No	No	yes	No	unknown	No	0	2015-02-03	2015-02-04	06. 02/02/2015-08/02/2015	No	2015-02-09	yes	No	No	No			yes	oseltamivir	2015-02-04	yes	2014-12-12	cured	A	H3N2
5	FEMALE	2015-02-17	08. 16/02/2015-22/02/2015	89	Hospital Clínic i Provincial de Barcelona	unknown	unknown	No	No	No	No	No	unknown	yes	No	unknown	No	0	2015-02-09	2015-02-12	07. 09/02/2015-15/02/2015	No	2015-02-17	yes	No	yes	No			yes	oseltamivir	2015-02-13	yes	2014-11-05	cured	A	H3N2
5	MALE	2015-02-20	08. 16/02/2015-22/02/2015	77	Hospital de Mataró	unknown	No	unknown	No	yes	No	No	unknown	yes	No	unknown	No	0	2015-02-08	2015-02-13	07. 09/02/2015-15/02/2015	No	2015-02-18	yes	No	No	No			yes	oseltamivir	2015-02-14	yes	2014-10-16	cured	A	H3N2
5	MALE	2015-02-20	08. 16/02/2015-22/02/2015	77	Hospital de Mataró	unknown	No	yes	No	No	No	No	unknown	yes	No	unknown	No	0	2015-02-14	2015-02-15	07. 09/02/2015-15/02/2015	No	2015-02-20	yes	No	No	No			yes	oseltamivir	2015-02-18	yes	2014-10-21	cured	A	H3N2
3	MALE	2013-02-18	08. 18/02/2013-24/02/2013	80	Hospital de Terrassa	unknown	unknown	yes	No	yes	No	No	unknown	No	No	unknown	No	0	2013-02-12	2013-02-13	07. 11/02/2013-17/02/2013	No	2013-02-18	yes	yes	No	No			yes	oseltamivir	2013-02-14	yes	2012-10-17	cured	B	B
5	MALE	2015-03-02	10. 02/03/2015-08/03/2015	66	H. Univeryestari General de la Vall d'Hebron	unknown	yes	No	No	No	No	No	unknown	yes	No	unknown	No	0	2015-02-19	2015-02-27	09. 23/02/2015-01/03/2015	No	2015-03-04	yes	yes	No	No			yes	oseltamivir	2015-03-01	yes	2014-10-29	cured	B	B
5	MALE	2015-03-12	11. 09/03/2015-15/03/2015	79	Hospital de Mataró	unknown	No	yes	No	No	No	No	unknown	No	No	unknown	No	0	2015-02-28	2015-03-06	10. 02/03/2015-08/03/2015	No	2015-03-10	yes	No	No	No			yes	oseltamivir	2015-03-06	yes	2014-10-13	cured	A	sense subtipar
5	FEMALE	2015-02-17	08. 16/02/2015-22/02/2015	85	Hospital de Terrassa	unknown	yes	No	No	No	No	No	unknown	No	No	unknown	No	0	2015-02-16	2015-02-16	08. 16/02/2015-22/02/2015	No	2015-02-20	yes	No	yes	No			yes	oseltamivir	2015-02-16	yes	2014-11-12	cured	A	sense subtipar
5	FEMALE	2015-03-04	10. 02/03/2015-08/03/2015	73	Hospital de Terrassa	unknown	yes	No	No	No	No	No	unknown	No	No	unknown	No	0	2015-02-25	2015-02-28	09. 23/02/2015-01/03/2015	No	2015-03-04	No		yes	No			yes	oseltamivir	2015-02-28	yes	2014-11-26	cured	A	sense subtipar
5	FEMALE	2015-03-06	10. 02/03/2015-08/03/2015	88	Hospital de Terrassa	unknown	yes	No	yes	No	No	No	unknown	No	No	unknown	No	0	2015-03-01	2015-03-02	10. 02/03/2015-08/03/2015	No	2015-03-06	No		yes	No			yes	oseltamivir	2015-03-03	yes		cured	A	sense subtipar
5	MALE	2015-03-04	10. 02/03/2015-08/03/2015	87	H. Univeryestari Mútua de Terrassa	unknown	No	No	No	No	yes	yes	unknown	yes	No	unknown	No	0	2015-02-28	2015-03-01	09. 23/02/2015-01/03/2015	No	2015-03-05	yes	yes	yes	No			yes	oseltamivir	2015-03-01	yes	2014-10-21	cured	A	H3N2
4	MALE	2014-02-11	07. 10/02/2014-16/02/2014	76	H. Univeryestari de Girona Dr. Josep Trueta	unknown	unknown	yes	No	No	No	No	unknown	No	No	unknown	No	0	2014-02-07	2014-02-09	06. 03/02/2014-09/02/2014	No	2014-02-13	yes		No	No			yes	oseltamivir	2014-02-09	yes		cured	A	nH1N1
4	FEMALE	2014-01-20	04. 20/01/2014-26/01/2014	77	Hospital de Mataró	unknown	unknown	No	No	yes	yes	No	unknown	No	No	unknown	No	0	2014-01-13	2014-01-16	03. 13/01/2014-19/01/2014	No	2014-01-20	yes	No	No	No			No			yes	2013-11-05	cured	A	nH1N1
5	MALE	2015-02-27	09. 23/02/2015-01/03/2015	88	H. Univeryestari General de la Vall d'Hebron	unknown	No	No	No	No	No	No	unknown	No	No	unknown	No	0	2015-02-15	2015-02-13	07. 09/02/2015-15/02/2015	No	2015-02-17	yes	No	No	No						yes	2014-10-27	cured	B	B
5	MALE	2015-03-12	11. 09/03/2015-15/03/2015	77	H. Univeryestari Mútua de Terrassa	unknown	No	No	No	yes	No	No	unknown	No	No	unknown	No	0	2015-03-03	2015-03-09	11. 09/03/2015-15/03/2015	No	2015-03-13	yes	No	No	No			yes	oseltamivir	2015-03-10	yes	2014-10-13	cured	B	B
2	MALE	2012-02-17	07. 13/02/2012-19/02/2012	81	H Sant Joan de Déu. Althaia, xarxa asyesstencial	unknown	unknown	No	yes	No	No	No	unknown	yes	No	unknown	No	0	2012-02-09	2012-02-14	07. 13/02/2012-19/02/2012	No	2012-02-17	No		No	No			yes	oseltamivir	2012-02-16	yes	2011-11-15	cured	A	sense subtipar
5	FEMALE	2015-03-03	10. 02/03/2015-08/03/2015	80	H. Univeryestari Joan XXIII	unknown	No	No	No	yes	No	No	unknown	No	No	unknown	No	0	2015-02-24	2015-02-27	09. 23/02/2015-01/03/2015	No	2015-03-02	yes	No	No	No			yes	oseltamivir	2015-02-28	yes	2014-10-24	cured	A	sense subtipar
5	MALE	2015-03-04	10. 02/03/2015-08/03/2015	79	Hospital de Terrassa	unknown	No	yes	No	No	No	No	unknown	No	No	unknown	No	0	2015-02-27	2015-02-28	09. 23/02/2015-01/03/2015	No	2015-03-03	No		yes	No			yes	oseltamivir	2015-03-01	yes	2014-11-20	cured	A	sense subtipar
5	FEMALE	2015-02-18	08. 16/02/2015-22/02/2015	91	Hospital de Tortosa Verge de la Cinta	unknown	No	No	No	No	No	No	unknown	No	yes	unknown	No	0	2015-02-16	2015-02-17	08. 16/02/2015-22/02/2015	No	2015-02-20	No		No	No			yes	oseltamivir	2015-02-16	yes	2014-10-13	cured	A	sense subtipar
5	FEMALE	2015-02-20	08. 16/02/2015-22/02/2015	88	Hospital de Mataró	unknown	No	No	No	No	No	No	unknown	yes	No	unknown	No	0	2015-02-10	2015-02-13	07. 09/02/2015-15/02/2015	No	2015-02-16	yes	No	No	No			yes	oseltamivir	2015-02-13	yes	2014-10-13	cured	A	H3N2
3	MALE	2013-02-21	08. 18/02/2013-24/02/2013	69	Hospital de Mataró	unknown	unknown	yes	No	No	No	No	unknown	yes	yes	unknown	No	0	2013-02-11	2013-02-12	07. 11/02/2013-17/02/2013	No	2013-02-15	yes	No	No	No			No			yes	2012-10-10	cured	B	B
5	MALE	2015-02-04	06. 02/02/2015-08/02/2015	72	Hospital de Mataró	unknown	No	No	No	No	No	No	unknown	No	No	unknown	No	0	2015-01-30	2015-02-03	06. 02/02/2015-08/02/2015	No	2015-02-06	yes	No	No	No			yes	oseltamivir	2015-02-03	yes	2014-10-20	cured	B	B
5	MALE	2015-02-20	08. 16/02/2015-22/02/2015	80	Hospital de Mataró	unknown	No	yes	No	No	No	No	unknown	No	No	unknown	No	0	2015-02-03	2015-02-14	07. 09/02/2015-15/02/2015	No	2015-02-17	yes	No	No	No			No			yes	2014-10-16	cured	B	B
5	FEMALE	2015-03-02	10. 02/03/2015-08/03/2015	87	Hospital de Terrassa	unknown	No	No	No	No	No	No	unknown	No	No	unknown	No	0	2015-02-23	2015-02-25	09. 23/02/2015-01/03/2015	No	2015-02-27	No		yes	No			yes	oseltamivir	2015-02-25	yes	2014-10-21	cured	A	sense subtipar
2	FEMALE	2012-02-15	07. 13/02/2012-19/02/2012	66	H. Univeryestari Mútua de Terrassa	unknown	unknown	No	No	No	No	No	unknown	No	No	unknown	No	0	2012-02-10	2012-02-12	06. 06/02/2012-12/02/2012	No	2012-02-14	yes	No	No	No			yes	zanamivir	2012-02-12	yes	2011-10-01	cured	A	H3N2
4	MALE	2014-02-11	07. 10/02/2014-16/02/2014	75	Hospital de Terrassa	unknown	unknown	No	No	No	unknown	unknown	unknown	No	No	unknown	No	0	2014-02-07	2014-02-10	07. 10/02/2014-16/02/2014	No	2014-02-12	No		yes	No			yes	oseltamivir	2014-02-10	yes	2013-10-24	cured	A	H3N2
5	MALE	2015-02-26	09. 23/02/2015-01/03/2015	66	H. Univeryestari Mútua de Terrassa	unknown	No	yes	yes	No	No	No	unknown	yes	No	unknown	No	0	2015-02-20	2015-02-25	09. 23/02/2015-01/03/2015	No	2015-02-27	yes	No	No	No			No			yes	2015-02-17	cured	A	H3N2
3	MALE	2013-02-05	06. 04/02/2013-10/02/2013	70	Hospital de Mataró	unknown	unknown	No	No	No	No	No	unknown	yes	No	unknown	No	0	2013-01-29	2013-02-01	05. 28/01/2013-03/02/2013	No	2013-02-03	yes	yes	No	No			No			yes	2012-11-08	cured	B	B
5	FEMALE	2015-02-26	09. 23/02/2015-01/03/2015	74	H. Univeryestari General de la Vall d'Hebron	unknown	No	No	No	No	No	No	unknown	No	No	unknown	No	0	2015-02-15	2015-02-19	08. 16/02/2015-22/02/2015	No	2015-02-20	yes	No	No	No			yes	oseltamivir	2015-02-19	yes	2014-10-16	cured	A	NT
5	FEMALE	2015-02-26	09. 23/02/2015-01/03/2015	93	H. Univeryestari Mútua de Terrassa	unknown	No	No	yes	yes	No	No	unknown	No	No	unknown	No	0	2015-02-25	2015-02-25	09. 23/02/2015-01/03/2015	No	2015-02-26	yes	yes	No	No			yes	oseltamivir	2015-02-25	yes	2014-11-05	cured	A	H3N2
2	FEMALE	2012-02-21	08. 20/02/2012-26/02/2012	77	H. Univeryestari Mútua de Terrassa	unknown	unknown	No	yes	yes	No	No	No	No	No	unknown	No	0	2012-02-18	2012-02-19	07. 13/02/2012-19/02/2012	yes	2012-05-24	yes	No	No	yes			yes	oseltamivir	2012-02-19	yes	2011-10-15	cured	A	H3N2
5	FEMALE	2015-03-13	11. 09/03/2015-15/03/2015	68	H Sant Joan de Déu. Althaia, xarxa asyesstencial	unknown	No	yes	No	yes	No	No	unknown	No	No	unknown	No	0	2015-02-12	2015-02-26	09. 23/02/2015-01/03/2015	yes	2015-05-06	yes	yes	yes	No			yes	oseltamivir	2015-02-26	yes	2014-10-30	cured	B	B
4	FEMALE	2014-02-17	08. 17/02/2014-23/02/2014	85	H Sant Joan de Déu. Althaia, xarxa asyesstencial	unknown	unknown	yes	No	No	No	yes	No	No	No	unknown	No	0	2014-02-11	2014-02-15	07. 10/02/2014-16/02/2014	yes	2014-04-14	No		yes	No			yes	oseltamivir	2014-02-16	yes	2013-10-18	cured	A	nH1N1
4	FEMALE	2014-01-15	03. 13/01/2014-19/01/2014	69	H. Univeryestari Arnau de Vilanova	unknown	unknown	No	No	No	No	yes	No	No	No	yes	No	0	2014-01-08	2014-01-10	02. 06/01/2014-12/01/2014	yes	2014-02-25	yes	No	yes	No			yes	oseltamivir	2014-01-13	yes	2013-10-16	cured	A	nH1N1
5	MALE	2015-02-27	09. 23/02/2015-01/03/2015	80	Hospital de Tortosa Verge de la Cinta	unknown	yes	yes	No	No	No	yes	unknown	No	No	unknown	No	0	2015-02-17	2015-02-20	08. 16/02/2015-22/02/2015	yes	2015-03-31	yes	yes	No	No			yes	oseltamivir	2015-02-27	yes	2014-10-21	cured	A	sense subtipar
2	MALE	2012-03-06	10. 05/03/2012-11/03/2012	84	H Sant Joan de Déu. Althaia, xarxa asyesstencial	unknown	unknown	yes	No	No	No	No	unknown	yes	No	unknown	No	0	2012-02-29	2012-03-03	09. 27/02/2012-04/03/2012	yes	2012-03-27	No		No	No			yes	oseltamivir	2012-03-05	yes	2011-11-01	cured	A	sense subtipar
3	MALE	2013-01-31	05. 28/01/2013-03/02/2013	76	Hospital de Mataró	unknown	unknown	yes	No	yes	No	No	unknown	No	No	unknown	No	0	2013-01-29	2013-01-28	05. 28/01/2013-03/02/2013	yes	2013-02-19	yes	No	No	No			No			yes	2012-10-10	cured	B	B
4	MALE	2014-01-07	02. 06/01/2014-12/01/2014	75	H. Univeryestari Mútua de Terrassa	unknown	unknown	No	No	yes	No	No	unknown	yes	No	unknown	No	0	2013-12-22	2013-12-27	52. 23/12/2013-29/12/2013	yes	2014-01-17	yes	yes	yes	No			yes	oseltamivir	2014-01-01	yes	2013-10-23	cured	A	H3N2
2	FEMALE	2012-02-21	08. 20/02/2012-26/02/2012	71	Hospital de Terrassa	unknown	unknown	yes	No	yes	No	No	unknown	yes	No	unknown	No	0	2012-02-18	2012-02-19	07. 13/02/2012-19/02/2012	yes	2012-03-06	yes	No	yes	yes			yes	oseltamivir	2012-02-20	yes	2011-09-15	cured	A	H3N2
4	MALE	2014-02-26	09. 24/02/2014-02/03/2014	76	H. Univeryestari Mútua de Terrassa	unknown	unknown	No	No	No	No	No	unknown	yes	No	unknown	No	0	2014-02-24	2014-02-25	09. 24/02/2014-02/03/2014	yes	2014-03-13	yes	No	No	No			yes	oseltamivir		yes	2013-10-16	cured	A	H3N2
5	MALE	2015-02-10	07. 09/02/2015-15/02/2015	77	H. Univeryestari Mútua de Terrassa	unknown	No	yes	No	No	No	No	unknown	No	No	unknown	No	0	2015-02-02	2015-02-09	07. 09/02/2015-15/02/2015	yes	2015-02-25	yes	yes	No	yes			yes	oseltamivir	2015-02-09	yes	2014-11-03	cured	A	H3N2
5	MALE	2015-02-06	06. 02/02/2015-08/02/2015	79	H. Univeryestari Arnau de Vilanova	unknown	No	No	No	yes	No	No	No	yes	No	unknown	No	0	2015-01-30	2015-01-31	05. 26/01/2015-01/02/2015	yes	2015-02-16	yes	No	No	No			No			yes	2014-10-23	cured	A	nH1N1
2	FEMALE	2012-02-21	08. 20/02/2012-26/02/2012	76	H. Univeryestari Arnau de Vilanova	unknown	unknown	No	No	No	No	No	unknown	yes	No	unknown	No	0	2012-02-14	2012-02-16	07. 13/02/2012-19/02/2012	yes	2012-03-02	No		No	No			yes	oseltamivir	2012-02-21	yes		cured	A	sense subtipar
4	MALE	2014-02-11	07. 10/02/2014-16/02/2014	66	H. Univeryestari Arnau de Vilanova	yes	unknown	yes	No	No	yes	yes	unknown	yes	No	unknown	No	0	2014-02-06	2014-02-09	06. 03/02/2014-09/02/2014	yes	2014-02-24	yes	No	No	No			yes	oseltamivir	2014-02-09	yes	2013-11-28	cured	A	nH1N1
2	MALE	2012-02-21	08. 20/02/2012-26/02/2012	76	H. Univeryestari Arnau de Vilanova	unknown	unknown	yes	No	yes	No	No	unknown	yes	No	unknown	No	0	2012-02-13	2012-02-17	07. 13/02/2012-19/02/2012	yes	2012-03-02	No		No	yes			yes	oseltamivir	2012-02-21	yes		cured	A	sense subtipar
3	MALE	2013-02-08	06. 04/02/2013-10/02/2013	83	Hospital Clínic i Provincial de Barcelona	unknown	unknown	yes	unknown	yes	unknown	yes	unknown	yes	unknown	unknown	No	0	2013-01-23	2013-02-01	05. 28/01/2013-03/02/2013	yes	2013-02-15	yes	No	No	No			yes	oseltamivir	2013-01-31	yes		cured	A	H3N2
5	MALE	2015-03-17	12. 16/03/2015-22/03/2015	77	H Sant Joan de Déu. Althaia, xarxa asyesstencial	unknown	No	yes	No	No	No	No	unknown	No	No	unknown	No	0	2015-03-15	2015-03-17	12. 16/03/2015-22/03/2015	yes	2015-03-31	yes	No	yes	No			yes	oseltamivir	2015-03-18	yes	2014-10-14	cured	A	nH1N1
4	MALE	2014-01-07	02. 06/01/2014-12/01/2014	77	H. Univeryestari Mútua de Terrassa	unknown	unknown	yes	yes	yes	yes	No	unknown	yes	No	unknown	No	0	2013-12-31	2014-01-03	01. 30/12/2013-05/01/2014	yes	2014-01-16	No		No	No			yes	oseltamivir	2014-01-03	yes	2013-10-15	cured	A	H3N2
2	MALE	2012-02-20	08. 20/02/2012-26/02/2012	80	H. Univeryestari Arnau de Vilanova	unknown	unknown	No	No	yes	No	No	No	yes	No	unknown	No	0	2012-02-13	2012-02-14	07. 13/02/2012-19/02/2012	yes	2012-02-24	yes	No	yes	No			yes	oseltamivir	2012-02-15	yes		cured	A	sense subtipar
5	MALE	2015-02-26	09. 23/02/2015-01/03/2015	82	Hospital de Tortosa Verge de la Cinta	unknown	yes	yes	No	No	yes	No	unknown	yes	No	unknown	No	0	2015-02-19	2015-02-22	08. 16/02/2015-22/02/2015	yes	2015-03-04	No		No	No			yes	oseltamivir	2015-02-22	yes	2014-10-30	cured	A	sense subtipar
5	MALE	2015-01-28	05. 26/01/2015-01/02/2015	77	H. Univeryestari Joan XXIII	unknown	No	No	No	yes	No	No	unknown	yes	No	unknown	No	0	2015-01-22	2015-01-25	04. 19/01/2015-25/01/2015	yes	2015-02-03	yes		yes	No			yes	oseltamivir	2015-01-28	yes	2014-10-17	cured	A	H3N2
5	MALE	2015-03-11	11. 09/03/2015-15/03/2015	86	H Sant Joan de Déu. Althaia, xarxa asyesstencial	unknown	No	yes	No	No	No	No	unknown	No	No	unknown	No	0	2015-03-09	2015-03-10	11. 09/03/2015-15/03/2015	yes	2015-03-19	No		yes	No			yes	oseltamivir	2015-03-10	yes	2014-11-24	cured	A	nH1N1
5	MALE	2015-02-16	08. 16/02/2015-22/02/2015	74	Hospital de Mataró	unknown	No	No	No	yes	No	No	unknown	yes	No	unknown	No	0	2015-02-05	2015-02-09	07. 09/02/2015-15/02/2015	yes	2015-02-17	No		No	No			yes	oseltamivir	2015-02-10	yes	2014-10-29	cured	A	H3N2
4	MALE	2014-02-26	09. 24/02/2014-02/03/2014	78	H. Univeryestari Joan XXIII	unknown	unknown	yes	No	yes	yes	yes	unknown	No	No	unknown	unknown	0	2014-02-20	2014-02-23	08. 17/02/2014-23/02/2014	yes	2014-03-03	No		yes	No			No			yes	2013-10-14	cured	A	nH1N1
5	MALE	2015-01-26	05. 26/01/2015-01/02/2015	86	H. Univeryestari Arnau de Vilanova	unknown	No	yes	No	No	No	No	No	yes	No	unknown	No	0	2015-01-17	2015-01-22	04. 19/01/2015-25/01/2015	yes	2015-01-30	yes	No	No	No			No			yes	2014-10-20	cured	A	nH1N1
5	MALE	2015-02-13	07. 09/02/2015-15/02/2015	65	Hospital Clínic i Provincial de Barcelona	unknown	unknown	yes	No	No	No	yes	unknown	No	No	unknown	No	0	2015-02-03	2015-02-06	06. 02/02/2015-08/02/2015	yes	2015-02-13	No		yes	No			yes	oseltamivir	2015-02-07	yes	2015-02-11	cured	A	H3N2
4	MALE	2014-01-23	04. 20/01/2014-26/01/2014	81	H. Univeryestari Arnau de Vilanova	yes	unknown	yes	No	yes	yes	No	yes	yes	No	unknown	No	0	2014-01-11	2014-01-22	04. 20/01/2014-26/01/2014	yes	2014-01-29	No		No	No			No			yes	2013-10-15	cured	A	nH1N1
5	FEMALE	2015-03-05	10. 02/03/2015-08/03/2015	80	Hospital de Tortosa Verge de la Cinta	unknown	No	No	No	No	yes	No	unknown	No	No	unknown	No	0	2015-02-24	2015-02-28	09. 23/02/2015-01/03/2015	yes	2015-03-06	No		No	No			yes	oseltamivir	2015-02-28	yes	2014-10-14	cured	A	sense subtipar
4	FEMALE	2014-02-14	07. 10/02/2014-16/02/2014	0	H. Univeryestari Mútua de Terrassa	unknown	unknown	No	No	No	No	No	unknown	No	No	unknown	No	0	2014-02-13	2013-12-15	50. 09/12/2013-15/12/2013	No	2014-02-20	No		No	No			yes	oseltamivir		No		cured	A	sense subtipar
1	FEMALE	2011-01-04	01. 02/01/2011-08/01/2011	1	Hospital de Sant Joan de Déu (Espluges)	unknown	unknown	unknown	unknown	unknown	No	unknown	unknown	unknown	unknown	unknown	unknown	0	2010-12-18	2010-12-22	51. 19/12/2010-25/12/2010	No	2011-01-14	No		yes	No			yes	oseltamivir	2010-12-30	No		cured	A	nH1N1
1	MALE	2011-01-27	04. 23/01/2011-29/01/2011	2	Hospital de Terrassa	unknown	unknown	No	No	No	No	yes	unknown	No	No	unknown	No	0	2010-12-24	2010-12-24	51. 19/12/2010-25/12/2010	No	2011-01-10	yes	yes	No	No			yes	oseltamivir	2010-12-30	No		cured	A	nH1N1
5	FEMALE	2015-02-12	07. 09/02/2015-15/02/2015	2	Hospital de Sant Joan de Déu (Espluges)	unknown	No	No	No	No	No	No	unknown	No	No	unknown	No	0	2015-02-06	2015-02-08	06. 02/02/2015-08/02/2015	No	2015-02-23	yes		No	No			yes	oseltamivir	2015-02-09	No		cured	B	B
5	MALE	2015-03-11	11. 09/03/2015-15/03/2015	2	Hospital de Sant Joan de Déu (Espluges)	No	No	No	No	No	No	No	No	No	No	No	No	0	2015-02-28	2015-03-05	10. 02/03/2015-08/03/2015	No	2015-03-19	yes	No	No	No	No	No	yes	oseltamivir	2015-03-07	No		cured	A	sense subtipar
2	FEMALE	2012-02-23	08. 20/02/2012-26/02/2012	2	H. Univeryestari Joan XXIII	unknown	unknown	No	No	No	No	No	unknown	No	No	unknown	unknown	0	2012-02-08	2012-02-15	07. 13/02/2012-19/02/2012	No	2012-02-28	yes	No	No	No			No			No		cured	A	sense subtipar
5	MALE	2015-02-13	07. 09/02/2015-15/02/2015	0	H. Univeryestari Joan XXIII	unknown	No	No	yes	No	No	No	unknown	No	No	unknown	No	0	2015-01-27	2015-02-01	05. 26/01/2015-01/02/2015	No	2015-02-14	yes	No	No	No			No			No		cured	A	nH1N1
4	FEMALE	2014-02-10	07. 10/02/2014-16/02/2014	1	Hospital de Sant Joan de Déu (Espluges)	unknown	unknown	No	No	No	No	unknown	No	unknown	No	unknown	No	0	2014-01-25	2014-01-31	05. 27/01/2014-02/02/2014	No	2014-02-12	yes	yes	No	No			yes	oseltamivir	2014-01-31	No		cured	A	nH1N1
3	MALE	2013-02-04	06. 04/02/2013-10/02/2013	0	H. Univeryestari Mútua de Terrassa	unknown	unknown	No	No	No	No	No	unknown	No	No	unknown	No	0	2013-02-01	2013-01-25	04. 21/01/2013-27/01/2013	No	2013-02-06	No		No	No			No			No		cured	B	B
2	FEMALE	2012-02-28	09. 27/02/2012-04/03/2012	0	H. Univeryestari Arnau de Vilanova	unknown	unknown	No	No	No	No	No	No	No	No	unknown	No	0	2012-02-24	2012-02-24	08. 20/02/2012-26/02/2012	No	2012-03-05	yes	yes	No	No			No			No		cured	A	sense subtipar
4	MALE	2014-02-12	07. 10/02/2014-16/02/2014	1	H. Univeryestari de Girona Dr. Josep Trueta	unknown	unknown	No	No	No	No	No	unknown	No	No	unknown	No	0	2014-02-03	2014-02-07	06. 03/02/2014-09/02/2014	No	2014-02-17	yes	No	yes	No			yes	oseltamivir	2014-02-10	No		cured	A	sense subtipar
1	MALE	2011-02-16	07. 13/02/2011-19/02/2011	2	Hospital de Sant Joan de Déu (Espluges)	unknown	unknown	No	No	No	No	No	unknown	No	No	unknown	No	0	2011-02-11	2011-02-11	06. 06/02/2011-12/02/2011	No	2011-02-21			No	No			yes	oseltamivir	2011-02-16	No		cured	A	nH1N1
5	FEMALE	2015-01-30	05. 26/01/2015-01/02/2015	1	H. Univeryestari de Girona Dr. Josep Trueta	unknown	No	No	No	No	No	No	unknown	No	No	unknown	No	0	2015-01-22	2015-01-24	04. 19/01/2015-25/01/2015	No	2015-02-03	yes	yes	yes	No			yes	oseltamivir	2015-01-27	No		cured	B	B
5	FEMALE	2015-02-05	06. 02/02/2015-08/02/2015	0	Hospital de Sant Joan de Déu (Espluges)	unknown	No	No	No	No	No	No	unknown	No	No	unknown	No	0	2015-01-31	2015-02-02	06. 02/02/2015-08/02/2015	No	2015-02-11	yes	No	yes	No			yes	oseltamivir	2015-02-06	No		cured	A	sense subtipar
5	MALE	2015-02-04	06. 02/02/2015-08/02/2015	1	H. Univeryestari General de la Vall d'Hebron	unknown	No	No	No	No	No	No	unknown	No	No	unknown	No	0	2015-02-01	2015-02-03	06. 02/02/2015-08/02/2015	No	2015-02-12	yes	yes	No	No			yes	oseltamivir	2015-02-03	No		cured	A	H3N2
5	MALE	2015-02-24	09. 23/02/2015-01/03/2015	0	Hospital de Mataró	unknown	No	No	No	No	No	No	unknown	No	No	unknown	No	0	2015-02-18	2015-02-22	08. 16/02/2015-22/02/2015	No	2015-03-03	yes	No	No	No			No			No		cured	A	H3N2
1	MALE	2010-12-31	52. 26/12/2010-01/01/2011	1	H. Univeryestari de Girona Dr. Josep Trueta	unknown	unknown	No	No	No	No	No	unknown	No	No	unknown	No	0	2010-12-24	2010-12-27	52. 26/12/2010-01/01/2011	No	2011-01-05	No		yes	No			No			No		cured	A	nH1N1
4	MALE	2014-02-13	07. 10/02/2014-16/02/2014	2	Hospital de Sant Joan de Déu (Espluges)	unknown	unknown	No	No	No	No	No	unknown	No	No	unknown	No	0	2014-02-01	2014-02-04	06. 03/02/2014-09/02/2014	No	2014-02-13	yes	No	No	No			yes	oseltamivir	2014-02-04	No		cured	A	nH1N1
2	FEMALE	2012-02-28	09. 27/02/2012-04/03/2012	0	H. Univeryestari Arnau de Vilanova	unknown	unknown	No	No	No	No	No	No	No	No	unknown	No	0	2012-02-22	2012-02-26	08. 20/02/2012-26/02/2012	No	2012-03-05	No		No	No			No			No		cured	A	sense subtipar
5	MALE	2015-03-10	11. 09/03/2015-15/03/2015	2	H Sant Joan de Déu. Althaia, xarxa asyesstencial	No	No	No	No	No	No	No	unknown	No	No	unknown	No	0	2015-02-08	2015-02-16	08. 16/02/2015-22/02/2015	No	2015-02-24	yes	No	No	No			yes	oseltamivir	2015-02-16	No		cured	A	sense subtipar
1	MALE	2010-12-14	50. 12/12/2010-18/12/2010	0	H. Univeryestari General de la Vall d'Hebron	No	No	No	No	No	No	No	unknown	No	No	unknown	No	0	2010-12-11	2010-12-14	50. 12/12/2010-18/12/2010	No	2010-12-22							yes	oseltamivir	2010-12-14	No		cured	A	nH1N1
1	MALE	2011-01-05	01. 02/01/2011-08/01/2011	0	H. Univeryestari Joan XXIII	unknown	unknown	No	No	No	No	No	unknown	No	No	unknown	No	0	2010-12-30	2011-01-02	01. 02/01/2011-08/01/2011	No	2011-01-10	No		No	No			No			No		cured	A	nH1N1
1	MALE	2011-02-03	05. 30/01/2011-05/02/2011	3	H.U. Materno Infantil de la Vall d'Hebron	unknown	unknown	No	No	No	No	No	unknown	No	No	unknown	No	0	2011-01-26	2011-02-01	05. 30/01/2011-05/02/2011	No	2011-02-09	yes	yes	No	No			No			No		cured	A	nH1N1
1	FEMALE	2011-01-05	01. 02/01/2011-08/01/2011	2	Hospital de Terrassa	unknown	unknown	No	No	No	No	No	unknown	No	No	unknown	No	0	2010-12-29	2011-01-02	01. 02/01/2011-08/01/2011	No	2011-01-10	yes		No	No			No			No		cured	A	nH1N1
4	MALE	2014-02-07	06. 03/02/2014-09/02/2014	1	Hospital de Tortosa Verge de la Cinta	No	unknown	No	No	No	No	No	unknown	No	No	unknown	No	0	2014-02-05	2014-02-06	06. 03/02/2014-09/02/2014	No	2014-02-13	No		No	No			No			No		cured	A	sense subtipar
4	FEMALE	2014-02-07	06. 03/02/2014-09/02/2014	4	Hospital de Terrassa	unknown	unknown	No	No	No	No	No	unknown	No	No	unknown	No	0	2014-01-20	2014-01-28	05. 27/01/2014-02/02/2014	No	2014-02-04	yes	No	No	No			yes	oseltamivir	2014-01-30	No		cured	A	H3N2
1	FEMALE	2011-01-03	01. 02/01/2011-08/01/2011	1	H. Univeryestari Joan XXIII	unknown	unknown	No	No	No	No	No	unknown	No	No	unknown	unknown	0	2010-12-25	2010-12-29	52. 26/12/2010-01/01/2011	No	2011-01-05	yes	No	No	No			No			No		cured	A	nH1N1
1	MALE	2011-01-12	02. 09/01/2011-15/01/2011	1	Hospital de Sant Joan de Déu (Espluges)	unknown	unknown	No	No	No	No	No	unknown	No	No	unknown	No	0	2010-12-22	2011-01-10	02. 09/01/2011-15/01/2011	No	2011-01-17	yes	yes	No	No			yes	oseltamivir	2011-01-12	No		cured	A	nH1N1
4	FEMALE	2014-02-11	07. 10/02/2014-16/02/2014	0	Hospital de Sant Joan de Déu (Espluges)	unknown	unknown	No	No	No	No	No	unknown	No	No	unknown	No	0	2014-01-26	2014-02-03	06. 03/02/2014-09/02/2014	No	2014-02-10	yes	No	No	No			yes	oseltamivir		No		cured	A	nH1N1
2	MALE	2012-02-14	07. 13/02/2012-19/02/2012	2	Hospital de Sant Joan de Déu (Espluges)	unknown	unknown	No	No	No	No	No	No	unknown	No	unknown	No	0	2012-02-09	2012-02-10	06. 06/02/2012-12/02/2012	No	2012-02-16	No		No	No			yes	oseltamivir	2012-02-10	No		cured	A	sense subtipar
4	FEMALE	2014-02-05	06. 03/02/2014-09/02/2014	0	Hospital de Tortosa Verge de la Cinta	No	unknown	No	No	No	No	No	unknown	No	No	unknown	No	0	2014-01-30	2014-02-04	06. 03/02/2014-09/02/2014	No	2014-02-10	yes		yes	No			No			No		cured	A	sense subtipar
1	MALE	2011-01-03	01. 02/01/2011-08/01/2011	0	H. Univeryestari Joan XXIII	unknown	unknown	No	No	No	No	No	unknown	No	No	unknown	No	0	2010-12-24	2010-12-29	52. 26/12/2010-01/01/2011	No	2011-01-04	yes	No	No	No			No			No		cured	A	nH1N1
1	FEMALE	2011-01-03	01. 02/01/2011-08/01/2011	2	H. Univeryestari Joan XXIII	unknown	unknown	No	No	No	No	No	unknown	No	No	unknown	No	0	2010-12-26	2010-12-31	52. 26/12/2010-01/01/2011	No	2011-01-06	yes	No	No	No			yes	oseltamivir	2010-12-31	No		cured	A	nH1N1
1	MALE	2011-01-10	02. 09/01/2011-15/01/2011	1	Hospital de Sant Joan de Déu (Espluges)	unknown	unknown	No	No	No	No	No	unknown	No	No	unknown	No	0	2011-01-03	2011-01-05	01. 02/01/2011-08/01/2011	No	2011-01-11	yes	No	No	No			yes	oseltamivir	2011-01-10	No		cured	A	nH1N1
4	MALE	2014-01-17	03. 13/01/2014-19/01/2014	1	H. Univeryestari Joan XXIII	unknown	unknown	No	No	No	No	No	unknown	No	No	unknown	unknown	0	2014-01-15	2014-01-16	03. 13/01/2014-19/01/2014	No	2014-01-22	yes	No	No	No			No			No		cured	A	nH1N1
4	FEMALE	2014-01-24	04. 20/01/2014-26/01/2014	3	Hospital de Sant Joan de Déu (Espluges)	No	No	No	No	No	No	No	No	No	unknown	unknown	No	0	2014-01-19	2014-01-23	04. 20/01/2014-26/01/2014	No	2014-01-29	No		No	No			yes	oseltamivir	2014-01-23	No		cured	A	nH1N1
4	MALE	2014-01-24	04. 20/01/2014-26/01/2014	1	Hospital de Tortosa Verge de la Cinta	No	yes	No	No	No	No	No	unknown	No	No	unknown	No	0	2014-01-19	2014-01-22	04. 20/01/2014-26/01/2014	No	2014-01-28	yes	No	No	No			yes	Altres	2014-01-24	No		cured	A	nH1N1
5	FEMALE	2014-12-12	50. 08/12/2014-14/12/2014	2	H. Univeryestari General de la Vall d'Hebron	No	No	No	No	No	unknown	No	No	No	No	unknown	No	0	2014-12-09	2014-12-10	50. 08/12/2014-14/12/2014	No	2014-12-16	yes		No	No			No			No		cured	A	nH1N1
5	FEMALE	2015-02-09	07. 09/02/2015-15/02/2015	3	H. Univeryestari Joan XXIII	unknown	No	No	No	No	No	No	unknown	No	No	unknown	No	0	2015-01-27	2015-02-02	06. 02/02/2015-08/02/2015	No	2015-02-08	yes	No	No	No			No			No		cured	A	nH1N1
2	FEMALE	2012-02-24	08. 20/02/2012-26/02/2012	4	Hospital de Sabadell	unknown	unknown	No	No	No	No	No	unknown	No	No	unknown	No	0	2012-02-14	2012-02-21	08. 20/02/2012-26/02/2012	No	2012-02-27	yes	No	yes	No			No			No		cured	B	B
2	MALE	2012-02-22	08. 20/02/2012-26/02/2012	2	H. Univeryestari Arnau de Vilanova	unknown	unknown	No	No	No	No	No	unknown	No	No	unknown	No	0	2012-02-17	2012-02-19	07. 13/02/2012-19/02/2012	No	2012-02-24	No		yes	No			No			No		cured	A	sense subtipar
4	MALE	2014-02-13	07. 10/02/2014-16/02/2014	0	Hospital de Tortosa Verge de la Cinta	unknown	unknown	No	No	No	No	No	unknown	No	No	unknown	No	0	2014-02-12	2014-02-12	07. 10/02/2014-16/02/2014	No	2014-02-17	No		No	No			No			No		cured	A	sense subtipar
4	MALE	2014-02-20	08. 17/02/2014-23/02/2014	0	Hospital de Tortosa Verge de la Cinta	unknown	unknown	No	No	No	No	No	unknown	No	No	unknown	No	0	2014-02-16	2014-02-16	07. 10/02/2014-16/02/2014	No	2014-02-21	No		No	No	yes		No			No		cured	A	sense subtipar
5	MALE	2015-03-10	11. 09/03/2015-15/03/2015	2	H Sant Joan de Déu. Althaia, xarxa asyesstencial	unknown	No	No	No	No	No	No	unknown	No	No	unknown	No	0	2015-02-27	2015-03-03	10. 02/03/2015-08/03/2015	No	2015-03-08	yes	No	No	No			yes	oseltamivir	2015-03-03	No		cured	A	sense subtipar
5	FEMALE	2015-03-04	10. 02/03/2015-08/03/2015	2	H. Univeryestari de Girona Dr. Josep Trueta	No	No	No	No	No	No	No	unknown	No	No	unknown	No	0	2015-02-11	2015-02-17	08. 16/02/2015-22/02/2015	No	2015-02-22	yes	No	No	No			yes	oseltamivir	2015-02-18	No		cured	A	sense subtipar
5	MALE	2015-02-13	07. 09/02/2015-15/02/2015	3	H. Univeryestari Joan XXIII	unknown	No	No	No	No	No	No	unknown	No	No	unknown	No	0	2015-02-07	2015-02-07	06. 02/02/2015-08/02/2015	No	2015-02-12	No		No	No			yes	oseltamivir	2015-02-10	No		cured	A	sense subtipar
5	MALE	2015-02-09	07. 09/02/2015-15/02/2015	0	Hospital de Sant Joan de Déu (Espluges)	unknown	No	No	No	No	No	No	unknown	No	No	unknown	No	0	2015-02-03	2015-02-06	06. 02/02/2015-08/02/2015	No	2015-02-11	yes	No	No	No			yes	oseltamivir	2015-02-08	No		cured	A	sense subtipar
2	MALE	2012-02-13	07. 13/02/2012-19/02/2012	3	Hospital de Terrassa	unknown	unknown	No	No	No	No	yes	unknown	No	No	unknown	No	0	2012-02-03	2012-02-04	05. 30/01/2012-05/02/2012	No	2012-02-09	yes	No	No	No			No			No		cured	A	H3N2
4	MALE	2014-01-31	05. 27/01/2014-02/02/2014	1	Hospital de Tortosa Verge de la Cinta	No	unknown	No	No	yes	No	No	unknown	No	No	unknown	No	0	2014-01-19	2014-01-24	04. 20/01/2014-26/01/2014	No	2014-01-29	No		yes	No			No			No		cured	A	H3N2
5	MALE	2015-02-09	07. 09/02/2015-15/02/2015	0	H. Univeryestari General de la Vall d'Hebron	unknown	No	No	No	No	No	No	unknown	No	No	unknown	No	0	2015-02-05	2015-02-06	06. 02/02/2015-08/02/2015	No	2015-02-11	No		No	No			No			No		cured	A	H3N2
1	FEMALE	2011-01-17	03. 16/01/2011-22/01/2011	1	H Sant Joan de Déu. Althaia, xarxa asyesstencial	No	No	No	No	No	No	No	unknown	No	No	unknown	No	0	2011-01-06	2011-01-12	02. 09/01/2011-15/01/2011	No	2011-01-17	No		yes	No			yes	oseltamivir	2011-01-14	No		cured	A	nH1N1
1	FEMALE	2011-01-05	01. 02/01/2011-08/01/2011	1	H. Univeryestari Joan XXIII	unknown	No	No	No	No	No	No	No	No	No	unknown	No	0	2010-12-23	2010-12-30	52. 26/12/2010-01/01/2011	No	2011-01-04	yes	No	No	No			yes	oseltamivir	2010-12-30	No		cured	A	nH1N1
1	FEMALE	2011-01-05	01. 02/01/2011-08/01/2011	0	H. Univeryestari Joan XXIII	unknown	unknown	unknown	unknown	unknown	No	unknown	unknown	unknown	unknown	No	unknown	0	2010-12-18	2010-12-18	50. 12/12/2010-18/12/2010	No	2010-12-23	No		No	No	No	No	yes	oseltamivir	2010-12-20	No		cured	A	nH1N1
1	FEMALE	2011-01-03	01. 02/01/2011-08/01/2011	1	Hospital de Sant Joan de Déu (Espluges)	unknown	unknown	No	No	No	No	No	unknown	No	No	unknown	No	0	2010-12-23	2011-01-02	01. 02/01/2011-08/01/2011	No	2011-01-07	yes		No	No			yes	oseltamivir	2011-01-02	No		cured	A	nH1N1
1	MALE	2011-01-05	01. 02/01/2011-08/01/2011	0	Hospital de Sant Joan de Déu (Espluges)	unknown	unknown	No	No	No	No	No	unknown	No	No	unknown	No	0	2010-12-29	2011-01-03	01. 02/01/2011-08/01/2011	No	2011-01-08	yes	No	No	No			yes	oseltamivir	2011-01-05	No		cured	A	nH1N1
1	FEMALE	2011-01-03	01. 02/01/2011-08/01/2011	0	Hospital de Terrassa	unknown	unknown	unknown	unknown	unknown	No	unknown	unknown	unknown	unknown	unknown	unknown	0	2010-12-28	2010-12-29	52. 26/12/2010-01/01/2011	No	2011-01-03	yes	No	No	No			yes	oseltamivir	2010-12-30	No		cured	A	nH1N1
1	MALE	2011-01-28	04. 23/01/2011-29/01/2011	0	Hospital de Terrassa	unknown	unknown	No	No	No	No	No	unknown	No	No	unknown	No	0	2011-01-20	2011-01-24	04. 23/01/2011-29/01/2011	No	2011-01-29	yes	No	No	No			yes	oseltamivir	2011-01-25	No		cured	A	nH1N1
3	FEMALE	2013-03-14	11. 11/03/2013-17/03/2013	2	Hospital de Mataró	unknown	unknown	No	No	No	No	No	unknown	No	No	unknown	No	0	2013-02-28	2013-03-03	09. 25/02/2013-03/03/2013	No	2013-03-08	yes	No	No	No			No			No		cured	A	nH1N1
4	FEMALE	2014-01-03	01. 30/12/2013-05/01/2014	0	H. Univeryestari Joan XXIII	unknown	unknown	No	No	No	No	No	unknown	No	No	unknown	unknown	0	2014-01-26	2014-01-31	05. 27/01/2014-02/02/2014	No	2014-02-05	yes	No	No	No			yes	oseltamivir	2014-01-31	No		cured	A	nH1N1
4	MALE	2014-01-30	05. 27/01/2014-02/02/2014	3	Hospital de Mataró	unknown	unknown	No	No	No	No	No	unknown	No	No	unknown	No	0	2014-01-25	2014-01-29	05. 27/01/2014-02/02/2014	No	2014-02-03	yes	No	No	No			yes	oseltamivir	2014-01-29	No		cured	A	nH1N1
4	MALE	2014-02-03	06. 03/02/2014-09/02/2014	1	Hospital de Tortosa Verge de la Cinta	No	No	No	No	No	No	No	unknown	No	No	unknown	No	0	2014-01-23	2014-02-01	05. 27/01/2014-02/02/2014	No	2014-02-06	yes	yes	yes	No			yes	oseltamivir		No		cured	A	nH1N1
4	MALE	2014-02-10	07. 10/02/2014-16/02/2014	2	Hospital de Tortosa Verge de la Cinta	No	unknown	No	No	No	No	No	unknown	No	No	unknown	No	0	2014-02-05	2014-02-07	06. 03/02/2014-09/02/2014	No	2014-02-12	yes	yes	No	No			yes	oseltamivir	2014-02-08	No		cured	A	nH1N1
3	FEMALE	2013-01-29	05. 28/01/2013-03/02/2013	1	H. Univeryestari Mútua de Terrassa	unknown	unknown	No	No	No	No	No	unknown	No	No	unknown	No	0	2013-01-23	2013-01-27	04. 21/01/2013-27/01/2013	No	2013-02-01	yes	No	No	No			No			No		cured	B	B
5	FEMALE	2015-01-30	05. 26/01/2015-01/02/2015	4	H. Univeryestari de Girona Dr. Josep Trueta	No	No	No	No	No	No	No	unknown	No	No	unknown	No	0	2015-01-23	2015-01-25	04. 19/01/2015-25/01/2015	No	2015-01-30	yes	No	yes	No			No			No		cured	B	B
2	MALE	2012-03-01	09. 27/02/2012-04/03/2012	0	H. Univeryestari Arnau de Vilanova	unknown	unknown	No	No	No	No	No	No	No	No	unknown	No	0	2012-02-27	2012-02-28	09. 27/02/2012-04/03/2012	No	2012-03-03	No		yes	No			yes	oseltamivir	2012-02-28	No		cured	A	sense subtipar
2	FEMALE	2012-03-21	12. 19/03/2012-25/03/2012	0	H. Univeryestari Arnau de Vilanova	unknown	unknown	No	No	No	No	No	No	unknown	unknown	unknown	No	0	2012-03-15	2012-03-18	11. 12/03/2012-18/03/2012	No	2012-03-22	No		No	No			No			No		cured	A	sense subtipar
5	FEMALE	2015-02-18	08. 16/02/2015-22/02/2015	3	Hospital de Sant Joan de Déu (Espluges)	No	No	No	No	No	No	No	No	No	No	No	No	0	2015-02-11	2015-02-14	07. 09/02/2015-15/02/2015	No	2015-02-18	yes	No	No	No			yes	oseltamivir	2015-02-14	No		cured	A	sense subtipar
2	FEMALE	2012-02-28	09. 27/02/2012-04/03/2012	0	Hospital de Sant Joan de Déu (Espluges)	unknown	unknown	No	No	unknown	No	unknown	No	No	unknown	unknown	No	0	2012-02-17	2012-02-22	08. 20/02/2012-26/02/2012	No	2012-02-26	No		No	No			yes	oseltamivir	2012-02-22	No		cured	A	H3N2
4	MALE	2014-01-29	05. 27/01/2014-02/02/2014	0	Hospital de Terrassa	unknown	unknown	No	No	No	No	No	unknown	No	No	unknown	No	0	2014-01-20	2014-01-25	04. 20/01/2014-26/01/2014	No	2014-01-29	yes	No	No	No			yes	oseltamivir	2014-01-25	No		cured	A	H3N2
1	FEMALE	2011-01-12	02. 09/01/2011-15/01/2011	0	H Sant Joan de Déu. Althaia, xarxa asyesstencial	unknown	unknown	unknown	unknown	unknown	No	unknown	unknown	unknown	unknown	unknown	unknown	0	2011-01-07	2011-01-09	02. 09/01/2011-15/01/2011	No	2011-01-13	No		No	No			No			No		cured	A	nH1N1
1	MALE	2011-01-05	01. 02/01/2011-08/01/2011	0	Hospital de Terrassa	unknown	unknown	unknown	unknown	unknown	No	unknown	unknown	unknown	unknown	unknown	unknown	0	2010-12-27	2010-12-30	52. 26/12/2010-01/01/2011	No	2011-01-03	yes	No	No	No			yes	oseltamivir	2010-12-31	No		cured	A	nH1N1
3	MALE	2013-01-29	05. 28/01/2013-03/02/2013	0	Hospital de Mataró	unknown	unknown	No	No	No	No	No	unknown	No	No	unknown	No	0	2013-01-20	2013-01-27	04. 21/01/2013-27/01/2013	No	2013-01-31	yes	No	yes	No			No			No		cured	A	nH1N1
3	FEMALE	2013-03-11	11. 11/03/2013-17/03/2013	0	Hospital de Terrassa	unknown	unknown	No	No	No	No	No	unknown	No	No	unknown	No	0	2013-03-01	2013-03-04	10. 04/03/2013-10/03/2013	No	2013-03-08	yes	No	yes	No			yes	oseltamivir	2013-03-05	No		cured	A	nH1N1
4	FEMALE	2014-03-04	10. 03/03/2014-09/03/2014	3	H. Univeryestari Joan XXIII	unknown	unknown	No	No	No	No	No	unknown	No	No	unknown	unknown	0	2014-02-21	2014-02-27	09. 24/02/2014-02/03/2014	No	2014-03-03	yes	No	No	No			yes	oseltamivir	2014-02-27	No		cured	A	nH1N1
4	FEMALE	2014-04-30	18. 28/04/2014-04/05/2014	0	Hospital de Mataró	unknown	unknown	No	No	No	No	No	unknown	No	No	unknown	No	0	2014-04-22	2014-04-25	17. 21/04/2014-27/04/2014	No	2014-04-29	yes	No	No	No			No			No		cured	A	nH1N1
4	FEMALE	2014-02-15	07. 10/02/2014-16/02/2014	0	Hospital de Sant Joan de Déu (Espluges)	unknown	unknown	No	No	No	No	No	No	No	No	unknown	No	0	2014-02-10	2014-02-15	07. 10/02/2014-16/02/2014	No	2014-02-19	No		No	No			yes	oseltamivir	2014-02-15	No		cured	A	nH1N1
4	FEMALE	2014-02-03	06. 03/02/2014-09/02/2014	2	Hospital de Tortosa Verge de la Cinta	No	unknown	No	No	unknown	No	No	unknown	No	No	unknown	No	0	2014-01-26	2014-02-01	05. 27/01/2014-02/02/2014	No	2014-02-05	No		No	No			yes	oseltamivir		No		cured	A	nH1N1
3	FEMALE	2013-02-11	07. 11/02/2013-17/02/2013	4	Hospital de Sant Joan de Déu (Espluges)	No	No	No	No	No	No	No	unknown	No	No	No	No	0	2013-01-26	2013-02-01	05. 28/01/2013-03/02/2013	No	2013-02-05	No		No	No			yes	oseltamivir	2013-02-01	No		cured	B	B
5	MALE	2015-02-09	07. 09/02/2015-15/02/2015	4	H. Univeryestari de Girona Dr. Josep Trueta	unknown	No	No	No	No	No	No	unknown	No	No	unknown	No	0	2015-01-21	2015-01-24	04. 19/01/2015-25/01/2015	No	2015-01-28	No		No	No			No			No		cured	B	B
2	FEMALE	2012-02-21	08. 20/02/2012-26/02/2012	1	H. Univeryestari Arnau de Vilanova	unknown	unknown	No	No	No	No	No	No	unknown	unknown	unknown	No	0	2012-02-18	2012-02-19	07. 13/02/2012-19/02/2012	No	2012-02-22	No		No	No			No			No		cured	A	sense subtipar
4	MALE	2014-02-05	06. 03/02/2014-09/02/2014	0	Hospital de Tortosa Verge de la Cinta	No	unknown	No	No	No	No	No	unknown	No	No	unknown	No	0	2014-02-04	2014-02-04	06. 03/02/2014-09/02/2014	No	2014-02-07	No		No	No			No			No		cured	A	sense subtipar
4	MALE	2014-02-26	09. 24/02/2014-02/03/2014	1	Hospital de Tortosa Verge de la Cinta	No	unknown	No	No	No	No	No	unknown	No	No	unknown	No	0	2014-02-21	2014-02-26	09. 24/02/2014-02/03/2014	No	2014-03-01	yes	yes	No	No			No			No		cured	A	sense subtipar
5	FEMALE	2015-03-10	11. 09/03/2015-15/03/2015	2	H Sant Joan de Déu. Althaia, xarxa asyesstencial	unknown	No	No	No	No	No	No	unknown	No	No	unknown	No	0	2015-02-28	2015-03-03	10. 02/03/2015-08/03/2015	No	2015-03-06	yes	No	No	No			yes	oseltamivir	2015-03-03	No		cured	A	sense subtipar
5	MALE	2015-02-26	09. 23/02/2015-01/03/2015	0	H. Univeryestari General de la Vall d'Hebron	unknown	No	No	No	No	No	No	unknown	No	No	unknown	No	0	2015-02-16	2015-02-21	08. 16/02/2015-22/02/2015	No	2015-02-24	yes	No	No	No			No			No		cured	A	sense subtipar
5	FEMALE	2015-02-16	08. 16/02/2015-22/02/2015	2	Hospital de Sant Joan de Déu (Espluges)	unknown	No	No	No	No	No	unknown	unknown	No	No	unknown	No	0	2015-02-08	2015-02-13	07. 09/02/2015-15/02/2015	No	2015-02-16	yes	No	No	No			yes	oseltamivir	2015-02-14	No		cured	A	sense subtipar
4	FEMALE	2014-01-08	02. 06/01/2014-12/01/2014	4	Hospital de Mataró	unknown	unknown	No	No	No	No	No	unknown	No	No	unknown	No	0	2013-12-22	2014-01-02	01. 30/12/2013-05/01/2014	No	2014-01-05	yes	No	No	No			No			No		cured	A	H3N2
4	FEMALE	2014-01-27	05. 27/01/2014-02/02/2014	4	Hospital de Mataró	unknown	unknown	No	No	No	No	No	unknown	No	No	unknown	No	0	2014-01-11	2014-01-18	03. 13/01/2014-19/01/2014	No	2014-01-21	yes	No	No	No			yes	oseltamivir		No		cured	A	H3N2
4	FEMALE	2014-01-30	05. 27/01/2014-02/02/2014	2	Hospital de Mataró	unknown	unknown	No	No	No	No	No	unknown	No	No	unknown	No	0	2014-01-24	2014-01-27	05. 27/01/2014-02/02/2014	No	2014-01-30	yes	No	No	No			No			No		cured	A	H3N2
4	MALE	2014-02-05	06. 03/02/2014-09/02/2014	4	Hospital de Sabadell	unknown	unknown	No	No	No	No	No	unknown	No	No	unknown	No	0	2014-01-23	2014-02-02	05. 27/01/2014-02/02/2014	No	2014-02-05	No		yes	No			No			No		cured	A	H3N2
5	MALE	2015-03-03	10. 02/03/2015-08/03/2015	2	H. Univeryestari General de la Vall d'Hebron	No	No	No	No	No	No	No	No	No	No	No	No	0	2015-02-23	2015-02-28	09. 23/02/2015-01/03/2015	No	2015-03-03	No		No	No	No	No	yes	oseltamivir	2015-03-01	No		cured	A	H3N2
1	MALE	2011-01-04	01. 02/01/2011-08/01/2011	1	H. Univeryestari Joan XXIII	unknown	unknown	No	No	No	No	No	unknown	No	No	unknown	No	0	2010-12-31	2011-01-02	01. 02/01/2011-08/01/2011	No	2011-01-05	yes	No	No	No			yes	oseltamivir	2011-01-03	No		cured	A	nH1N1
1	FEMALE	2011-01-07	01. 02/01/2011-08/01/2011	1	Hospital de Sant Joan de Déu (Espluges)	unknown	unknown	No	No	No	No	No	unknown	No	No	unknown	No	0	2011-01-01	2011-01-05	01. 02/01/2011-08/01/2011	No	2011-01-08	yes		No	No			yes	oseltamivir	2011-01-07	No		cured	A	nH1N1
1	FEMALE	2011-01-07	01. 02/01/2011-08/01/2011	1	Hospital de Sant Joan de Déu (Espluges)	unknown	unknown	unknown	unknown	unknown	No	unknown	unknown	unknown	unknown	unknown	unknown	0	2010-12-23	2010-12-27	52. 26/12/2010-01/01/2011	No	2010-12-30	yes						yes	oseltamivir	2010-12-28	No		cured	A	nH1N1
1	MALE	2011-01-25	04. 23/01/2011-29/01/2011	0	Hospital de Terrassa	unknown	unknown	No	No	No	No	No	unknown	No	No	unknown	No	0	2011-01-19	2011-01-23	04. 23/01/2011-29/01/2011	No	2011-01-26	yes	No	No	No			No			No		cured	A	nH1N1
4	MALE	2014-02-24	09. 24/02/2014-02/03/2014	0	Hospital de Sabadell	unknown	unknown	No	No	No	No	No	unknown	No	No	unknown	No	0	2014-02-18	2014-02-20	08. 17/02/2014-23/02/2014	No	2014-02-23	No		yes	No			yes	oseltamivir	2014-02-20	No		cured	A	nH1N1
4	MALE	2014-01-28	05. 27/01/2014-02/02/2014	1	Hospital de Sant Joan de Déu (Espluges)	unknown	unknown	No	No	No	No	No	unknown	No	No	unknown	No	0	2014-01-25	2014-01-28	05. 27/01/2014-02/02/2014	No	2014-01-31	No		No	No			yes	oseltamivir	2014-01-30	No		cured	A	nH1N1
4	FEMALE	2014-02-13	07. 10/02/2014-16/02/2014	4	Hospital de Sant Joan de Déu (Espluges)	unknown	unknown	No	No	No	No	No	unknown	yes	No	unknown	No	0	2014-01-28	2014-02-07	06. 03/02/2014-09/02/2014	No	2014-02-10	yes	No	No	No			yes	oseltamivir	2014-02-07	No		cured	A	nH1N1
4	FEMALE	2014-01-31	05. 27/01/2014-02/02/2014	2	Hospital de Tortosa Verge de la Cinta	unknown	unknown	No	No	No	No	No	unknown	No	No	unknown	No	0	2014-01-24	2014-01-30	05. 27/01/2014-02/02/2014	No	2014-02-02	yes	No	No	No			yes	oseltamivir	2014-01-31	No		cured	A	nH1N1
5	MALE	2015-12-10	50. 07/12/2015-13/12/2015	3	H. Univeryestari General de la Vall d'Hebron	unknown	No	No	No	No	No	No	No	No	No	unknown	No	0	2015-02-05	2015-02-07	06. 02/02/2015-08/02/2015	No	2015-02-10	yes	No	No	No			No			No		cured	B	B
2	FEMALE	2012-02-24	08. 20/02/2012-26/02/2012	0	H. Univeryestari Arnau de Vilanova	unknown	unknown	No	No	No	No	No	unknown	No	No	unknown	No	0	2012-02-17	2012-02-22	08. 20/02/2012-26/02/2012	No	2012-02-24	No		yes	No			No			No		cured	A	sense subtipar
4	FEMALE	2014-02-27	09. 24/02/2014-02/03/2014	0	Hospital de Mataró	unknown	unknown	No	No	No	No	No	unknown	No	No	unknown	No	0	2014-02-14	2014-02-16	07. 10/02/2014-16/02/2014	No	2014-02-18	yes	No	No	No			No			No		cured	A	sense subtipar
5	FEMALE	2015-02-10	07. 09/02/2015-15/02/2015	1	Hospital de Sant Joan de Déu (Espluges)	unknown	No	No	No	No	No	No	unknown	No	No	unknown	No	0	2015-02-04	2015-02-08	06. 02/02/2015-08/02/2015	No	2015-02-10	yes		No	No			yes	oseltamivir	2015-02-09	No		cured	A	sense subtipar
2	FEMALE	2012-02-09	06. 06/02/2012-12/02/2012	1	Hospital de Sant Joan de Déu (Espluges)	No	No	No	No	No	No	No	No	No	No	No	No	0	2012-01-31	2012-02-07	06. 06/02/2012-12/02/2012	No	2012-02-09	No		No	No	No	No	yes	oseltamivir	2012-02-07	No		cured	A	H3N2
1	FEMALE	2010-12-31	52. 26/12/2010-01/01/2011	3	H. Univeryestari de Girona Dr. Josep Trueta	unknown	unknown	No	No	No	No	No	unknown	No	No	unknown	No	0	2010-12-25	2010-12-29	52. 26/12/2010-01/01/2011	No	2010-12-31	yes	yes	yes	No			yes	oseltamivir		No		cured	A	nH1N1
1	FEMALE	2011-01-04	01. 02/01/2011-08/01/2011	0	H. Univeryestari de Girona Dr. Josep Trueta	unknown	unknown	No	No	No	No	No	unknown	No	No	unknown	No	0	2010-12-31	2011-01-03	01. 02/01/2011-08/01/2011	No	2011-01-05	yes	No	yes	No			No			No		cured	A	nH1N1
4	FEMALE	2014-02-06	06. 03/02/2014-09/02/2014	2	Hospital de Sant Joan de Déu (Espluges)	unknown	unknown	No	No	No	No	No	unknown	No	No	unknown	No	0	2014-01-16	2014-01-23	04. 20/01/2014-26/01/2014	No	2014-01-25	yes	No	No	No			yes	oseltamivir	2014-01-23	No		cured	A	nH1N1
4	FEMALE	2014-02-24	09. 24/02/2014-02/03/2014	3	Hospital de Tortosa Verge de la Cinta	No	unknown	No	No	No	No	No	unknown	No	No	unknown	No	0	2014-02-22	2014-02-23	08. 17/02/2014-23/02/2014	No	2014-02-25	yes	No	No	No			No			No		cured	A	nH1N1
5	MALE	2015-02-10	07. 09/02/2015-15/02/2015	2	Hospital de Sant Joan de Déu (Espluges)	unknown	No	No	No	No	No	No	unknown	No	No	unknown	No	0	2015-02-04	2015-02-10	07. 09/02/2015-15/02/2015	No	2015-02-12	yes		No	No			yes	oseltamivir	2015-02-10	No		cured	A	nH1N1
3	FEMALE	2013-01-29	05. 28/01/2013-03/02/2013	4	Hospital de Mataró	unknown	unknown	No	No	yes	No	No	unknown	No	No	unknown	No	0	2013-01-15	2013-01-20	03. 14/01/2013-20/01/2013	No	2013-01-22	yes	No	No	No			No			No		cured	B	B
5	FEMALE	2015-03-12	11. 09/03/2015-15/03/2015	2	Hospital de Mataró	unknown	No	No	No	No	No	No	unknown	No	No	unknown	No	0	2015-02-25	2015-02-27	09. 23/02/2015-01/03/2015	No	2015-03-01	yes	No	No	No			No			No		cured	B	B
5	MALE	2015-02-11	07. 09/02/2015-15/02/2015	0	Hospital de Sant Joan de Déu (Espluges)	No	No	No	No	No	No	No	No	No	No	No	No	0	2015-02-01	2015-02-05	06. 02/02/2015-08/02/2015	No	2015-02-06	yes	No	No	No	No	No	yes	oseltamivir	2015-02-05	No		cured	A	sense subtipar
3	FEMALE	2013-03-13	11. 11/03/2013-17/03/2013	2	Hospital de Sant Joan de Déu (Espluges)	No	unknown	No	No	No	No	No	No	No	No	unknown	No	0	2013-03-01	2013-03-07	10. 04/03/2013-10/03/2013	yes	2013-04-22	No		No	No			yes	oseltamivir		No		cured	A	nH1N1
4	MALE	2014-01-23	04. 20/01/2014-26/01/2014	2	Hospital de Sant Joan de Déu (Espluges)	unknown	unknown	No	No	No	No	No	unknown	No	No	unknown	No	0	2014-01-14	2014-01-15	03. 13/01/2014-19/01/2014	yes	2014-02-28	yes		yes	yes			yes	oseltamivir	2014-01-17	No		cured	A	sense subtipar
4	FEMALE	2014-02-12	07. 10/02/2014-16/02/2014	0	Hospital de Sant Joan de Déu (Espluges)	unknown	unknown	No	No	No	No	No	unknown	No	No	unknown	No	0	2014-02-07	2014-02-11	07. 10/02/2014-16/02/2014	yes	2014-03-06	yes	No	No	No			yes	oseltamivir	2014-02-11	No		cured	A	nH1N1
4	MALE	2014-02-05	06. 03/02/2014-09/02/2014	0	Hospital de Tortosa Verge de la Cinta	No	unknown	No	No	No	No	No	unknown	No	No	unknown	No	0	2014-01-25	2014-01-25	04. 20/01/2014-26/01/2014	yes	2014-02-14	yes	No	yes	No			yes	oseltamivir	2014-02-05	No		cured	A	nH1N1
5	MALE	2015-02-04	06. 02/02/2015-08/02/2015	3	H. Univeryestari Arnau de Vilanova	No	No	No	No	No	No	No	No	No	No	unknown	No	0	2015-01-22	2015-01-25	04. 19/01/2015-25/01/2015	yes	2015-02-10	yes		No	No			yes	oseltamivir		No		cured	A	sense subtipar
1	MALE	2010-12-30	52. 26/12/2010-01/01/2011	0	H.U. Materno Infantil de la Vall d'Hebron	unknown	unknown	No	No	No	No	No	unknown	No	No	unknown	No	0	2010-12-25	2010-12-25	51. 19/12/2010-25/12/2010	yes	2011-01-10	No		No	No			yes	zanamivir	2010-12-29	No		cured	A	nH1N1
1	FEMALE	2011-01-05	01. 02/01/2011-08/01/2011	0	Hospital de Mataró	unknown	unknown	No	No	No	No	No	unknown	No	No	unknown	No	0	2010-12-27	2011-01-01	52. 26/12/2010-01/01/2011	yes	2011-01-15	yes	No	No	No			yes	oseltamivir	2011-01-05	No		cured	A	nH1N1
4	FEMALE	2014-02-12	07. 10/02/2014-16/02/2014	0	Hospital de Sabadell	unknown	unknown	No	No	No	No	No	unknown	No	No	unknown	No	0	2014-02-04	2014-02-07	06. 03/02/2014-09/02/2014	yes	2014-02-20	No		yes	No			No			No		cured	A	H3N2
1	MALE	2011-01-13	02. 09/01/2011-15/01/2011	0	H.U. Materno Infantil de la Vall d'Hebron	unknown	unknown	No	No	No	No	No	unknown	No	No	unknown	No	0	2010-12-31	2011-01-06	01. 02/01/2011-08/01/2011	yes	2011-01-18	No		yes	No			yes	oseltamivir	2011-01-06	No		cured	A	nH1N1
5	FEMALE	2015-02-11	07. 09/02/2015-15/02/2015	0	Hospital de Sant Joan de Déu (Espluges)	unknown	No	No	No	No	No	No	No	No	No	unknown	No	0	2015-02-03	2015-02-03	06. 02/02/2015-08/02/2015	yes	2015-02-14	yes	yes	No	No			yes	oseltamivir	2015-02-05	No		cured	A	sense subtipar
2	MALE	2012-02-24	08. 20/02/2012-26/02/2012	0	Hospital de Sabadell	unknown	unknown	No	No	No	No	No	unknown	No	No	unknown	No	0	2012-02-20	2012-02-22	08. 20/02/2012-26/02/2012	yes	2012-03-03	No		yes	No			No			No		cured	A	H3N2
4	FEMALE	2014-02-12	07. 10/02/2014-16/02/2014	0	Hospital de Sabadell	unknown	unknown	No	No	No	No	No	unknown	No	No	unknown	No	0	2014-02-06	2014-02-07	06. 03/02/2014-09/02/2014	yes	2014-02-15	No		yes	No						No		cured	A	H3N2
5	FEMALE	2015-02-16	08. 16/02/2015-22/02/2015	3	Hospital de Sant Joan de Déu (Espluges)	unknown	No	No	No	No	No	No	unknown	yes	No	unknown	No	0	2015-02-13	2015-02-13	07. 09/02/2015-15/02/2015	yes	2015-02-20	yes	No	No	No			yes	oseltamivir	2015-02-14	No		cured	A	sense subtipar
2	MALE	2012-02-14	07. 13/02/2012-19/02/2012	1	H. Univeryestari de Girona Dr. Josep Trueta	unknown	unknown	No	No	No	No	No	No	No	No	unknown	No	0	2012-02-05	2012-02-05	05. 30/01/2012-05/02/2012	yes	2012-02-12	No		No	No			No			No		cured	A	H3N2
5	MALE	2015-02-11	07. 09/02/2015-15/02/2015	0	H. Univeryestari Arnau de Vilanova	unknown	No	No	No	No	No	No	No	No	No	unknown	No	0	2015-02-08	2015-02-09	07. 09/02/2015-15/02/2015	yes	2015-02-16	No		No	No			yes	oseltamivir	2015-02-10	No		cured	A	H3N2
5	MALE	2015-03-24	13. 23/03/2015-29/03/2015	1	Hospital de Sabadell	unknown	yes	No	No	No	No	No	unknown	No	No	unknown	No	0	2015-03-14	2015-03-18	12. 16/03/2015-22/03/2015	yes	2015-03-25	yes	No	yes	No			yes	oseltamivir		No		cured	A	H3N2
4	MALE	2014-01-21	04. 20/01/2014-26/01/2014	0	H. Univeryestari Joan XXIII	unknown	unknown	No	No	No	No	No	unknown	No	No	unknown	No	0	2014-01-18	2014-01-18	03. 13/01/2014-19/01/2014	yes	2014-01-25	No		No	No			No			No		cured	A	nH1N1
4	MALE	2014-01-21	04. 20/01/2014-26/01/2014	1	Hospital de Mataró	unknown	unknown	No	No	No	No	No	unknown	No	No	unknown	No	0	2014-01-16	2014-01-17	03. 13/01/2014-19/01/2014	yes	2014-01-23	No		No	No			No			No		cured	A	sense subtipar
5	MALE	2015-03-03	10. 02/03/2015-08/03/2015	2	Hospital de Sabadell	unknown	No	No	No	No	No	No	unknown	No	No	unknown	No	0	2015-03-01	2015-03-01	09. 23/02/2015-01/03/2015	yes	2015-03-07	yes	No	yes	No			yes	oseltamivir	2015-03-02	No		cured	A	H3N2
1	FEMALE	2010-12-30	52. 26/12/2010-01/01/2011	0	H.U. Materno Infantil de la Vall d'Hebron	unknown	unknown	No	No	No	No	No	unknown	No	No	unknown	No	0	2010-12-26	2010-12-28	52. 26/12/2010-01/01/2011	yes	2011-01-02	No		No	No			yes	oseltamivir	2010-12-29	No		cured	A	nH1N1
1	MALE	2010-12-28	52. 26/12/2010-01/01/2011	1	Hospital de Sant Joan de Déu (Espluges)	unknown	unknown	No	No	No	No	No	unknown	No	No	unknown	No	0	2010-12-21	2010-12-26	52. 26/12/2010-01/01/2011	yes	2010-12-31	yes	No	No	No			yes	oseltamivir	2010-12-26	No		cured	A	nH1N1
4	MALE	2014-01-23	04. 20/01/2014-26/01/2014	2	Hospital de Sant Joan de Déu (Espluges)	unknown	unknown	No	No	No	No	No	No	No	No	unknown	unknown	0	2014-01-15	2014-01-21	04. 20/01/2014-26/01/2014	yes	2014-01-25	No		No	No			yes	oseltamivir	2014-01-21	No		cured	A	nH1N1
3	MALE	2013-02-14	07. 11/02/2013-17/02/2013	8	Hospital de Sant Joan de Déu (Espluges)	unknown	unknown	No	yes	No	No	No	No	No	No	unknown	No	0	2013-01-28	2013-02-01	05. 28/01/2013-03/02/2013	No	2013-02-21	No	yes	No	No			yes	oseltamivir	2013-02-07	No		cured	B	B
4	MALE	2014-02-07	06. 03/02/2014-09/02/2014	14	Hospital de Terrassa	unknown	unknown	No	No	No	No	No	unknown	No	No	unknown	No	0	2014-01-18	2014-01-24	04. 20/01/2014-26/01/2014	No	2014-02-11	yes	yes	No	No			yes	oseltamivir	2014-01-28	No		cured	A	H3N2
4	MALE	2014-02-18	08. 17/02/2014-23/02/2014	9	Hospital de Sant Joan de Déu (Espluges)	No	No	No	No	No	No	No	No	No	No	No	No	0	2014-02-12	2014-02-12	07. 10/02/2014-16/02/2014	No	2014-02-25	No		No	No			yes	oseltamivir	2014-02-12	No		cured	A	nH1N1
1	FEMALE	2011-03-14	11. 13/03/2011-19/03/2011	8	Hospital de Tortosa Verge de la Cinta	No	No	No	No	No	No	No	No	No	No	unknown	No	0	2011-03-02	2011-03-03	09. 27/02/2011-05/03/2011	No	2011-03-15	No		No	yes			No			No		cured	B	B
3	MALE	2013-02-13	07. 11/02/2013-17/02/2013	13	Hospital de Sant Joan de Déu (Espluges)	No	unknown	No	No	No	No	No	No	No	No	unknown	No	0	2013-02-02	2013-02-09	06. 04/02/2013-10/02/2013	No	2013-02-21	No		No	No			yes	oseltamivir	2013-02-09	No		cured	B	B
5	FEMALE	2015-02-04	06. 02/02/2015-08/02/2015	9	Hospital de Mataró	unknown	No	No	No	No	No	No	unknown	No	No	unknown	No	0	2014-12-28	2015-01-03	01. 29/12/2014-04/01/2015	No	2015-01-14	No		No	No			No			No		cured	B	B
5	MALE	2015-03-11	11. 09/03/2015-15/03/2015	8	Hospital de Tortosa Verge de la Cinta	No	No	No	No	No	No	No	unknown	No	No	unknown	No	0	2015-02-18	2015-02-20	08. 16/02/2015-22/02/2015	No	2015-03-02	yes		No	No			yes	oseltamivir	2015-02-27	No		cured	A	sense subtipar
5	MALE	2015-03-31	14. 30/03/2015-05/04/2015	9	Hospital de Sabadell	unknown	yes	No	No	No	No	No	unknown	No	No	unknown	No	0	2015-03-18	2015-03-19	12. 16/03/2015-22/03/2015	No	2015-03-29	yes	No	yes	No			yes	oseltamivir		No		cured	B	B
5	FEMALE	2015-02-09	07. 09/02/2015-15/02/2015	7	H. Univeryestari General de la Vall d'Hebron	unknown	No	No	No	No	No	No	unknown	No	No	unknown	No	0	2015-01-31	2015-02-06	06. 02/02/2015-08/02/2015	No	2015-02-15	yes	No	No	No						No		cured	A	nH1N1
2	MALE	2012-02-24	08. 20/02/2012-26/02/2012	8	H. Univeryestari Joan XXIII	unknown	unknown	No	No	No	No	No	unknown	No	No	unknown	unknown	0	2012-02-20	2012-02-21	08. 20/02/2012-26/02/2012	No	2012-02-27	No		No	No			No			No		cured	A	sense subtipar
5	MALE	2015-02-10	07. 09/02/2015-15/02/2015	7	Hospital de Sabadell	unknown	yes	No	No	No	No	No	unknown	No	No	unknown	No	0	2015-02-05	2015-02-08	06. 02/02/2015-08/02/2015	No	2015-02-13	yes	No	yes	No			yes	oseltamivir	2015-02-09	No		cured	A	sense subtipar
5	MALE	2015-03-09	11. 09/03/2015-15/03/2015	6	H. Univeryestari General de la Vall d'Hebron	No	No	No	No	No	No	No	No	No	No	No	No	0	2015-03-07	2015-03-08	10. 02/03/2015-08/03/2015	No	2015-03-13	No		No	No	No	No	yes	oseltamivir	2015-03-09	No		cured	A	H3N2
4	FEMALE	2014-02-05	06. 03/02/2014-09/02/2014	5	H. Univeryestari Mútua de Terrassa	unknown	unknown	No	No	No	No	No	unknown	No	No	unknown	No	0	2014-01-27	2014-01-30	05. 27/01/2014-02/02/2014	No	2014-02-04	yes	No	yes	No			yes	oseltamivir	2014-02-01	No		cured	A	nH1N1
4	FEMALE	2014-02-03	06. 03/02/2014-09/02/2014	7	Hospital de Sant Joan de Déu (Espluges)	unknown	unknown	No	No	No	No	No	unknown	No	No	unknown	No	0	2014-01-28	2014-02-03	06. 03/02/2014-09/02/2014	No	2014-02-08	No		No	No			yes	oseltamivir	2014-02-03	No		cured	A	nH1N1
3	MALE	2013-01-28	05. 28/01/2013-03/02/2013	8	Hospital de Sant Joan de Déu (Espluges)	unknown	unknown	No	No	No	No	No	unknown	No	No	unknown	No	0	2013-01-20	2013-01-21	04. 21/01/2013-27/01/2013	No	2013-01-26	yes	yes	No	No			yes	oseltamivir	2013-01-22	No		cured	B	B
4	MALE	2014-01-21	04. 20/01/2014-26/01/2014	5	Hospital de Sant Joan de Déu (Espluges)	unknown	unknown	No	No	No	No	No	unknown	No	No	unknown	No	0	2013-12-31	2014-01-18	03. 13/01/2014-19/01/2014	No	2014-01-22	No		No	No			yes	oseltamivir	2014-01-19	No		cured	A	sense subtipar
4	MALE	2014-01-31	05. 27/01/2014-02/02/2014	6	Hospital de Tortosa Verge de la Cinta	No	yes	No	No	No	No	No	unknown	No	No	unknown	No	0	2014-01-23	2014-01-30	05. 27/01/2014-02/02/2014	No	2014-02-03	No	No	yes	No			No			No		cured	A	sense subtipar
5	MALE	2015-02-16	08. 16/02/2015-22/02/2015	5	Hospital de Tortosa Verge de la Cinta	unknown	No	No	No	No	No	No	unknown	No	No	unknown	No	0	2015-02-07	2015-02-13	07. 09/02/2015-15/02/2015	No	2015-02-17	No		No	No			yes	oseltamivir	2015-02-16	No		cured	A	sense subtipar
4	MALE	2014-02-15	07. 10/02/2014-16/02/2014	5	H. Univeryestari Joan XXIII	unknown	unknown	No	No	No	No	No	unknown	No	No	unknown	unknown	0	2014-02-05	2014-02-14	07. 10/02/2014-16/02/2014	No	2014-02-17	yes	No	No	No			No			No		cured	A	H3N2
1	FEMALE	2011-01-12	02. 09/01/2011-15/01/2011	11	H Sant Joan de Déu. Althaia, xarxa asyesstencial	unknown	unknown	No	No	No	No	No	unknown	No	No	unknown	No	0	2011-01-07	2011-01-09	02. 09/01/2011-15/01/2011	No	2011-01-12	No		No	No			yes	oseltamivir	2011-01-09	No		cured	A	nH1N1
4	FEMALE	2014-02-07	06. 03/02/2014-09/02/2014	6	Hospital de Sant Joan de Déu (Espluges)	unknown	unknown	No	No	No	No	No	unknown	No	No	unknown	No	0	2014-02-02	2014-02-03	06. 03/02/2014-09/02/2014	No	2014-02-06	yes	No	No	No			yes	oseltamivir	2014-02-03	No		cured	A	nH1N1
5	FEMALE	2015-01-27	05. 26/01/2015-01/02/2015	11	Hospital de Sant Joan de Déu (Espluges)	unknown	yes	No	No	No	No	No	unknown	No	No	unknown	No	0	2015-01-25	2015-01-25	04. 19/01/2015-25/01/2015	No	2015-01-27	yes	No	No	No			yes	oseltamivir	2015-01-26	No		cured	A	sense subtipar
5	FEMALE	2015-02-17	08. 16/02/2015-22/02/2015	7	H. Univeryestari General de la Vall d'Hebron	unknown	No	No	No	No	No	No	unknown	No	No	unknown	No	0	2015-02-14	2015-02-16	08. 16/02/2015-22/02/2015	No	2015-02-18	yes	No	No	No			yes	oseltamivir	2015-02-16	No		cured	A	H3N2
4	MALE	2014-02-17	08. 17/02/2014-23/02/2014	14	Hospital de Tortosa Verge de la Cinta	No	unknown	No	No	No	No	No	unknown	No	No	unknown	No	0	2014-02-12	2014-02-12	07. 10/02/2014-16/02/2014	No	2014-02-14	No		No	No			No			No		cured	A	nH1N1
3	MALE	2013-02-18	08. 18/02/2013-24/02/2013	6	Hospital de Sant Joan de Déu (Espluges)	unknown	No	No	No	No	No	No	unknown	No	No	unknown	unknown	0	2013-02-13	2013-02-16	07. 11/02/2013-17/02/2013	No	2013-02-18	yes		No	No			yes	oseltamivir	2013-02-16	No		cured	B	B
3	FEMALE	2013-02-21	08. 18/02/2013-24/02/2013	12	Hospital de Mataró	unknown	unknown	No	No	No	No	No	unknown	No	No	unknown	No	0	2013-02-09	2013-02-14	07. 11/02/2013-17/02/2013	No	2013-02-15	yes	No	No	No			No			No		cured	B	B
1	MALE	2010-12-30	52. 26/12/2010-01/01/2011	7	Hospital de Sant Joan de Déu (Espluges)	unknown	unknown	No	No	unknown	No	No	unknown	No	No	unknown	No	0	2010-12-23	2010-12-25	51. 19/12/2010-25/12/2010	yes	2011-01-21	yes	yes	yes	No			yes	oseltamivir	2010-12-30	No		cured	A	nH1N1
2	FEMALE	2012-02-11	06. 06/02/2012-12/02/2012	9	Hospital de Sant Joan de Déu (Espluges)	No	unknown	No	No	No	No	No	No	No	unknown	No	No	0	2012-02-10	2012-02-11	06. 06/02/2012-12/02/2012	yes	2012-03-02	yes	No	No	No			yes	oseltamivir	2012-02-11	No		cured	A	sense subtipar
1	MALE	2011-01-13	02. 09/01/2011-15/01/2011	11	Hospital de Sant Joan de Déu (Espluges)	unknown	unknown	No	No	No	No	No	unknown	yes	No	unknown	No	0	2011-01-06	2011-01-06	01. 02/01/2011-08/01/2011	yes	2011-01-19							yes	oseltamivir	2011-01-13	No		cured	A	nH1N1
1	FEMALE	2011-02-03	05. 30/01/2011-05/02/2011	9	H.U. Materno Infantil de la Vall d'Hebron	unknown	unknown	No	No	No	No	No	unknown	No	No	unknown	unknown	0	2011-01-17	2011-01-21	03. 16/01/2011-22/01/2011	yes	2011-02-01	No		No	No			No			No		cured	B	B
1	MALE	2010-12-30	52. 26/12/2010-01/01/2011	14	H.U. Materno Infantil de la Vall d'Hebron	unknown	unknown	No	No	No	No	No	unknown	No	No	unknown	No	0	2010-12-22	2010-12-29	52. 26/12/2010-01/01/2011	yes	2011-01-07	yes						yes	oseltamivir	2010-12-29	No		cured	A	nH1N1
4	MALE	2014-02-20	08. 17/02/2014-23/02/2014	6	H. Univeryestari de Girona Dr. Josep Trueta	unknown	unknown	No	No	No	No	No	unknown	No	No	unknown	No	0	2014-01-26	2014-01-28	05. 27/01/2014-02/02/2014	yes	2014-02-06	yes	yes	yes	No			yes	oseltamivir	2014-01-28	No		cured	A	nH1N1
4	FEMALE	2014-02-10	07. 10/02/2014-16/02/2014	14	Hospital de Sant Joan de Déu (Espluges)	unknown	unknown	No	No	No	No	No	unknown	No	No	unknown	No	0	2014-02-02	2014-02-08	06. 03/02/2014-09/02/2014	yes	2014-02-17	yes	No					yes	oseltamivir	2014-02-09	No		cured	A	nH1N1
1	MALE	2011-01-03	01. 02/01/2011-08/01/2011	43	Hospital Clínic i Provincial de Barcelona	unknown	unknown	No	No	yes	No	No	unknown	No	No	unknown	No	0	2010-12-22	2010-12-28	52. 26/12/2010-01/01/2011	No	2011-03-28	yes	yes	yes				yes	oseltamivir	2010-12-30	No		cured	A	nH1N1
5	MALE	2015-02-02	06. 02/02/2015-08/02/2015	16	H. Univeryestari Mútua de Terrassa	No	No	No	No	No	No	No	No	No	No	unknown	No	0	2015-01-30	2014-12-26	52. 22/12/2014-28/12/2014	No	2015-02-03	No		No	No			yes	oseltamivir	2015-01-31	No		cured	A	H3N2
4	MALE	2013-12-31	01. 30/12/2013-05/01/2014	40	Hospital Clínic i Provincial de Barcelona	unknown	unknown	No	No	yes	No	yes	unknown	No	yes	unknown	No	0	2013-12-21	2013-12-24	52. 23/12/2013-29/12/2013	No	2014-01-08	yes	yes	No	No			yes	oseltamivir	2013-12-23	No		cured	A	nH1N1
5	FEMALE	2014-09-19	38. 15/09/2014-21/09/2014	18	Hospital de Mataró	unknown	unknown	No	No	No	No	No	unknown	No	No	unknown	No	0	2014-09-11	2014-09-17	38. 15/09/2014-21/09/2014	No	2014-10-02	yes	No	yes	No			yes	oseltamivir	2014-09-17	No		cured	A	nH1N1
5	MALE	2015-02-06	06. 02/02/2015-08/02/2015	41	H. Univeryestari Mútua de Terrassa	unknown	No	No	No	No	No	No	unknown	No	No	unknown	No	0	2015-02-02	2015-02-05	06. 02/02/2015-08/02/2015	No	2015-02-19	yes	yes	yes	No			No			No		cured	A	nH1N1
3	MALE	2013-03-12	11. 11/03/2013-17/03/2013	38	H. Univeryestari Mútua de Terrassa	unknown	unknown	No	No	No	No	yes	unknown	No	No	unknown	No	0	2013-03-05	2013-03-06	10. 04/03/2013-10/03/2013	No	2013-03-20	yes	yes	No	No			yes	oseltamivir	2013-03-12	No		cured	B	B
2	FEMALE	2012-02-24	08. 20/02/2012-26/02/2012	40	H. Univeryestari Arnau de Vilanova	unknown	unknown	No	No	No	No	No	unknown	No	No	unknown	No	0	2012-02-18	2012-02-22	08. 20/02/2012-26/02/2012	No	2012-03-05	yes	yes	No	No			No			No		cured	A	sense subtipar
1	FEMALE	2011-01-10	02. 09/01/2011-15/01/2011	28	Hospital de Terrassa	unknown	unknown	No	No	No	No	No	unknown	No	No	unknown	No	0	2010-12-25	2011-01-07	01. 02/01/2011-08/01/2011	No	2011-01-19	yes	yes	No	No			yes	oseltamivir	2011-01-08	No		cured	A	nH1N1
1	FEMALE	2011-01-18	03. 16/01/2011-22/01/2011	35	H. Univeryestari Joan XXIII	unknown	unknown	No	No	No	No	No	unknown	No	No	unknown	No	0	2011-01-07	2011-01-13	02. 09/01/2011-15/01/2011	No	2011-01-24	yes	No	No	No			yes	oseltamivir	2011-01-13	No		cured	A	nH1N1
5	MALE	2015-02-11	07. 09/02/2015-15/02/2015	41	H Sant Joan de Déu. Althaia, xarxa asyesstencial	unknown	No	No	No	No	No	No	unknown	No	No	unknown	No	0	2015-02-04	2015-02-09	07. 09/02/2015-15/02/2015	No	2015-02-19	yes		No	No			yes	oseltamivir	2015-02-09	No		cured	A	sense subtipar
2	MALE	2012-02-14	07. 13/02/2012-19/02/2012	34	Hospital Clínic i Provincial de Barcelona	unknown	unknown	No	No	No	No	No	unknown	No	No	unknown	No	0	2012-02-10	2012-02-12	06. 06/02/2012-12/02/2012	No	2012-02-22	yes	No	No	No			yes	oseltamivir	2012-02-13	No		cured	A	H3N2
5	MALE	2015-02-16	08. 16/02/2015-22/02/2015	40	Hospital de Mataró	unknown	No	No	No	No	No	No	unknown	No	No	unknown	No	0	2015-01-15	2015-01-30	05. 26/01/2015-01/02/2015	No	2015-02-09	yes	No	No	No			yes	oseltamivir	2015-02-07	No		cured	A	H3N2
1	FEMALE	2010-12-22	51. 19/12/2010-25/12/2010	20	H. Univeryestari General de la Vall d'Hebron	unknown	unknown	No	No	No	No	No	unknown	No	No	unknown	unknown	0	2010-12-13	2010-12-16	50. 12/12/2010-18/12/2010	No	2010-12-26	yes	No	No	No			yes	oseltamivir	2010-12-16	No		cured	A	nH1N1
1	MALE	2011-01-07	01. 02/01/2011-08/01/2011	42	Hospital de Mataró	unknown	unknown	No	yes	No	No	No	unknown	No	No	unknown	No	0	2011-01-01	2011-01-04	01. 02/01/2011-08/01/2011	No	2011-01-14	yes	No	No	No			yes	oseltamivir	2011-01-04	No		cured	A	nH1N1
1	MALE	2010-12-31	52. 26/12/2010-01/01/2011	44	H. Univeryestari Mútua de Terrassa	unknown	unknown	No	yes	No	No	No	unknown	No	No	unknown	No	0	2010-12-26	2010-12-28	52. 26/12/2010-01/01/2011	No	2011-01-07	yes	No	yes	No			yes	oseltamivir	2010-12-29	No		cured	A	nH1N1
4	FEMALE	2014-01-21	04. 20/01/2014-26/01/2014	17	Hospital de Tortosa Verge de la Cinta	unknown	yes	No	No	No	No	No	unknown	No	No	unknown	No	0	2014-01-15	2014-01-17	03. 13/01/2014-19/01/2014	No	2014-01-27	yes	No	No	No			yes	zanamivir	2014-01-17	No		cured	A	nH1N1
5	FEMALE	2015-02-27	09. 23/02/2015-01/03/2015	38	H. Univeryestari Joan XXIII	unknown	No	No	No	No	No	yes	unknown	No	yes	unknown	No	0	2015-02-20	2015-02-24	09. 23/02/2015-01/03/2015	No	2015-03-06	yes	No	No	No			yes	oseltamivir	2015-02-24	No		cured	A	nH1N1
5	MALE	2015-03-18	12. 16/03/2015-22/03/2015	38	Hospital de Mataró	unknown	No	No	No	No	No	No	unknown	No	No	unknown	No	0	2015-03-06	2015-03-14	11. 09/03/2015-15/03/2015	No	2015-03-23	yes	yes	No	No			yes	oseltamivir	2015-03-14	No		cured	A	H3N2
1	MALE	2011-01-05	01. 02/01/2011-08/01/2011	37	H. Univeryestari de Girona Dr. Josep Trueta	unknown	unknown	No	No	No	No	No	unknown	No	No	unknown	No	0	2010-12-23	2010-12-29	52. 26/12/2010-01/01/2011	No	2011-01-07	yes	No	No	No			yes	oseltamivir	2010-12-29	No		cured	A	nH1N1
3	FEMALE	2013-03-28	13. 25/03/2013-31/03/2013	28	Hospital de Mataró	unknown	unknown	No	yes	No	No	No	unknown	No	No	unknown	No	0	2013-03-10	2013-03-24	12. 18/03/2013-24/03/2013	No	2013-04-02	yes	No	No	No			yes	oseltamivir	2013-03-27	No		cured	A	nH1N1
4	FEMALE	2014-01-24	04. 20/01/2014-26/01/2014	44	Hospital de Mataró	unknown	unknown	No	No	No	No	No	unknown	No	No	unknown	No	0	2014-01-12	2014-01-22	04. 20/01/2014-26/01/2014	No	2014-01-31	yes	yes	No	No			yes	oseltamivir	2014-01-22	No		cured	A	nH1N1
3	FEMALE	2013-04-03	14. 01/04/2013-07/04/2013	22	Hospital Clínic i Provincial de Barcelona	unknown	unknown	No	No	No	No	No	unknown	No	No	unknown	No	0	2013-03-19	2013-03-22	12. 18/03/2013-24/03/2013	No	2013-03-30	yes	No	No	No			yes		2013-03-22	No		cured	A	sense subtipar
1	MALE	2011-01-07	01. 02/01/2011-08/01/2011	34	Hospital de Terrassa	unknown	unknown	No	No	No	No	No	unknown	No	No	unknown	No	0	2010-12-30	2011-01-03	01. 02/01/2011-08/01/2011	No	2011-01-11	yes	No	No	No			yes	oseltamivir	2011-01-04	No		cured	A	nH1N1
1	FEMALE	2010-12-30	52. 26/12/2010-01/01/2011	37	H. Univeryestari Mútua de Terrassa	unknown	unknown	No	No	No	No	No	unknown	No	No	unknown	yes	30	2010-12-23	2010-12-26	52. 26/12/2010-01/01/2011	No	2011-01-03	yes	yes	No	No			yes	oseltamivir	2010-12-29	No		cured	A	nH1N1
3	FEMALE	2013-01-07	02. 07/01/2013-13/01/2013	23	Hospital de Mataró	unknown	unknown	No	No	No	No	No	unknown	No	No	unknown	yes	39	2012-12-28	2013-01-01	01. 31/12/2012-06/01/2013	No	2013-01-08	yes	No	No	No			No			No		cured	A	nH1N1
4	FEMALE	2014-02-21	08. 17/02/2014-23/02/2014	38	H. Univeryestari de Girona Dr. Josep Trueta	unknown	unknown	yes	No	No	No	No	unknown	No	No	unknown	yes	34	2014-01-13	2014-01-17	03. 13/01/2014-19/01/2014	No	2014-01-24	yes	yes	No	No			yes	oseltamivir	2014-01-17	No		cured	A	nH1N1
4	MALE	2014-01-21	04. 20/01/2014-26/01/2014	41	H. Univeryestari General de la Vall d'Hebron	yes	unknown	No	No	No	yes	No	unknown	No	No	unknown	unknown	0	2014-01-10	2014-01-15	03. 13/01/2014-19/01/2014	No	2014-01-22	yes	No	No	No			yes	oseltamivir	2014-01-17	No		cured	A	nH1N1
5	FEMALE	2015-02-24	09. 23/02/2015-01/03/2015	33	Hospital de Mataró	unknown	yes	No	No	yes	No	No	unknown	No	No	unknown	No	0	2015-02-17	2015-02-21	08. 16/02/2015-22/02/2015	No	2015-02-27	yes	yes	No	No			yes	oseltamivir	2015-02-23	No		cured	A	H3N2
1	MALE	2011-01-07	01. 02/01/2011-08/01/2011	38	H. Univeryestari de Girona Dr. Josep Trueta	unknown	unknown	No	No	No	No	No	unknown	No	No	unknown	No	0	2010-12-29	2011-01-04	01. 02/01/2011-08/01/2011	No	2011-01-10	yes	No	No	No			yes	oseltamivir	2011-01-04	No		cured	A	nH1N1
1	FEMALE	2011-01-17	03. 16/01/2011-22/01/2011	44	Hospital de Mataró	unknown	unknown	No	No	No	No	No	unknown	No	No	unknown	No	0	2011-01-02	2011-01-07	01. 02/01/2011-08/01/2011	No	2011-01-13	yes	No	No	No			yes	oseltamivir	2011-01-07	No		cured	A	nH1N1
1	MALE	2011-01-13	02. 09/01/2011-15/01/2011	34	H. Univeryestari Mútua de Terrassa	unknown	unknown	No	No	No	No	No	unknown	No	No	unknown	No	0	2011-01-04	2011-01-11	02. 09/01/2011-15/01/2011	No	2011-01-17	yes	yes	No	No			yes	oseltamivir	2011-01-11	No		cured	A	nH1N1
1	MALE	2011-01-21	03. 16/01/2011-22/01/2011	33	H. Univeryestari Mútua de Terrassa	unknown	unknown	No	No	No	No	No	unknown	No	No	unknown	No	0	2011-01-18	2011-01-20	03. 16/01/2011-22/01/2011	No	2011-01-26	yes	No	No	No			yes	oseltamivir	2011-01-20	No		cured	A	nH1N1
4	MALE	2014-02-24	09. 24/02/2014-02/03/2014	44	H. Univeryestari Arnau de Vilanova	No	unknown	No	No	No	No	No	No	No	No	unknown	No	0	2014-02-14	2014-02-20	08. 17/02/2014-23/02/2014	No	2014-02-26	yes	No	No	No			yes	oseltamivir	2014-02-20	No		cured	A	nH1N1
4	MALE	2014-01-07	02. 06/01/2014-12/01/2014	35	H. Univeryestari Joan XXIII	yes	unknown	No	No	No	No	No	unknown	No	No	unknown	unknown	0	2013-12-27	2014-01-01	01. 30/12/2013-05/01/2014	No	2014-01-07	yes	No	No	No			yes	oseltamivir	2014-01-07	No		cured	A	nH1N1
4	MALE	2014-01-23	04. 20/01/2014-26/01/2014	42	H. Univeryestari Joan XXIII	yes	unknown	yes	yes	No	No	No	unknown	No	No	unknown	unknown	0	2014-01-20	2014-01-23	04. 20/01/2014-26/01/2014	No	2014-01-29	yes	No	No	No			yes	oseltamivir	2014-01-23	No		cured	A	nH1N1
4	MALE	2014-02-27	09. 24/02/2014-02/03/2014	43	Hospital de Mataró	unknown	unknown	No	No	No	No	No	unknown	No	No	unknown	No	0	2014-02-15	2014-02-19	08. 17/02/2014-23/02/2014	No	2014-02-25	yes	No	No	No			No			No		cured	A	nH1N1
1	MALE	2011-01-04	01. 02/01/2011-08/01/2011	30	H. Univeryestari Joan XXIII	unknown	unknown	No	No	No	yes	No	unknown	yes	No	unknown	No	0	2010-12-29	2011-01-02	01. 02/01/2011-08/01/2011	No	2011-01-07	yes	No	No	No			yes	oseltamivir	2011-01-02	No		cured	A	nH1N1
1	MALE	2010-12-22	51. 19/12/2010-25/12/2010	40	Hospital de Sabadell	unknown	unknown	No	yes	No	No	No	unknown	No	No	unknown	No	0	2010-12-13	2010-12-20	51. 19/12/2010-25/12/2010	No	2010-12-25	No		yes	No			yes	oseltamivir	2010-12-21	No		cured	A	nH1N1
4	FEMALE	2014-02-20	08. 17/02/2014-23/02/2014	40	H. Univeryestari Arnau de Vilanova	yes	unknown	No	No	No	No	No	No	No	No	unknown	No	0	2014-02-17	2014-02-19	08. 17/02/2014-23/02/2014	No	2014-02-24	yes	No	No	No			yes	oseltamivir	2014-02-19	No		cured	A	nH1N1
4	FEMALE	2014-02-20	08. 17/02/2014-23/02/2014	31	H. Univeryestari de Girona Dr. Josep Trueta	unknown	unknown	No	No	No	No	No	unknown	No	No	unknown	yes	36	2014-01-24	2014-01-27	05. 27/01/2014-02/02/2014	No	2014-02-01	yes	yes	No	No			yes	oseltamivir	2014-01-27	No		cured	A	nH1N1
4	FEMALE	2014-01-23	04. 20/01/2014-26/01/2014	34	H. Univeryestari Joan XXIII	unknown	unknown	No	No	No	No	No	unknown	No	No	unknown	unknown	0	2014-01-18	2014-01-23	04. 20/01/2014-26/01/2014	No	2014-01-28	yes	No	No	No			yes	oseltamivir	2014-01-23	No		cured	A	nH1N1
4	MALE	2014-02-03	06. 03/02/2014-09/02/2014	38	Hospital de Tortosa Verge de la Cinta	yes	unknown	No	No	No	No	No	unknown	No	No	unknown	No	0	2014-01-29	2014-02-02	05. 27/01/2014-02/02/2014	No	2014-02-07	yes		No	No			yes	oseltamivir	2014-02-02	No		cured	A	nH1N1
5	FEMALE	2015-01-20	04. 19/01/2015-25/01/2015	34	H. Univeryestari General de la Vall d'Hebron	unknown	No	No	No	No	No	No	unknown	No	No	unknown	No	0	2015-01-18	2015-01-18	03. 12/01/2015-18/01/2015	No	2015-01-23	yes	No	No	No			yes	oseltamivir	2015-01-18	No		cured	A	nH1N1
5	MALE	2015-03-12	11. 09/03/2015-15/03/2015	24	Hospital de Mataró	unknown	No	No	No	No	No	No	unknown	No	No	unknown	No	0	2015-02-17	2015-02-26	09. 23/02/2015-01/03/2015	No	2015-03-02	yes	No	No	No			yes	oseltamivir	2015-02-26	No		cured	A	sense subtipar
2	FEMALE	2012-02-14	07. 13/02/2012-19/02/2012	34	Hospital Clínic i Provincial de Barcelona	unknown	unknown	unknown	unknown	unknown	unknown	unknown	unknown	unknown	unknown	unknown	unknown	0	2012-02-06	2012-02-09	06. 06/02/2012-12/02/2012	No	2012-02-13	yes	No	No	No			yes	oseltamivir	2012-02-09	No		cured	A	H3N2
4	MALE	2014-01-03	01. 30/12/2013-05/01/2014	35	Hospital Clínic i Provincial de Barcelona	unknown	unknown	No	No	No	yes	yes	unknown	yes	yes	unknown	No	0	2013-12-31	2014-01-03	01. 30/12/2013-05/01/2014	No	2014-01-07	yes	No	No	No			yes	oseltamivir	2014-01-05	No		cured	A	H3N2
1	MALE	2011-01-24	04. 23/01/2011-29/01/2011	26	H. Univeryestari Joan XXIII	unknown	unknown	No	No	No	No	No	No	No	No	unknown	unknown	0	2011-01-17	2011-01-20	03. 16/01/2011-22/01/2011	No	2011-01-24	yes	No	No	No			yes	oseltamivir	2011-01-21	No		cured	A	nH1N1
1	MALE	2011-01-10	02. 09/01/2011-15/01/2011	38	H. Univeryestari Mútua de Terrassa	unknown	unknown	No	No	No	No	yes	unknown	No	No	unknown	No	0	2011-01-03	2011-01-07	01. 02/01/2011-08/01/2011	No	2011-01-11	yes	yes	No	No			yes	oseltamivir	2011-01-07	No		cured	A	nH1N1
3	MALE	2013-03-28	13. 25/03/2013-31/03/2013	41	Hospital de Mataró	unknown	unknown	No	No	No	No	No	unknown	No	No	unknown	No	0	2013-03-17	2013-03-22	12. 18/03/2013-24/03/2013	No	2013-03-26	yes	No	No	No			yes	oseltamivir	2013-03-22	No		cured	A	nH1N1
4	FEMALE	2014-02-20	08. 17/02/2014-23/02/2014	41	H. Univeryestari de Girona Dr. Josep Trueta	unknown	unknown	No	No	yes	No	No	unknown	No	No	unknown	No	0	2014-01-05	2014-01-10	02. 06/01/2014-12/01/2014	No	2014-01-14	yes	No	No	No			yes	oseltamivir	2014-01-10	No		cured	A	nH1N1
4	MALE	2014-02-20	08. 17/02/2014-23/02/2014	34	H. Univeryestari de Girona Dr. Josep Trueta	unknown	unknown	yes	No	No	No	No	unknown	No	No	unknown	No	0	2014-01-30	2014-02-02	05. 27/01/2014-02/02/2014	No	2014-02-06	yes	yes	No	No			yes	oseltamivir	2014-02-02	No		cured	A	nH1N1
5	FEMALE	2015-01-27	05. 26/01/2015-01/02/2015	29	Hospital de Terrassa	unknown	No	No	No	No	No	No	unknown	No	No	unknown	yes	11	2015-01-15	2015-01-19	04. 19/01/2015-25/01/2015	No	2015-01-23	No		No	No			yes	oseltamivir	2015-01-19	No		cured	A	nH1N1
5	FEMALE	2015-01-07	02. 05/01/2015-11/01/2015	36	H. Univeryestari General de la Vall d'Hebron	unknown	No	No	No	No	No	No	No	No	No	unknown	yes	35	2014-12-25	2015-01-01	01. 29/12/2014-04/01/2015	No	2015-01-05	yes	No	No	No			yes	oseltamivir	2015-01-01	No		cured	B	B
1	FEMALE	2011-01-25	04. 23/01/2011-29/01/2011	36	Hospital de Tortosa Verge de la Cinta	yes	No	No	yes	No	No	No	unknown	No	No	No	No	0	2011-01-17	2011-01-23	04. 23/01/2011-29/01/2011	No	2011-01-26	yes	No	No	No			yes	oseltamivir	2011-01-23	No		cured	A	nH1N1
4	FEMALE	2014-02-12	07. 10/02/2014-16/02/2014	44	H. Univeryestari General de la Vall d'Hebron	unknown	unknown	No	No	No	No	No	unknown	No	No	unknown	No	0	2014-01-26	2014-02-11	07. 10/02/2014-16/02/2014	No	2014-02-14	yes	No	No	No			yes	oseltamivir	2014-01-31	No		cured	A	nH1N1
3	MALE	2013-02-27	09. 25/02/2013-03/03/2013	38	Hospital de Mataró	unknown	unknown	No	No	No	No	No	unknown	No	No	unknown	No	0	2013-02-21	2013-02-26	09. 25/02/2013-03/03/2013	No	2013-03-01	yes	No	No	No			yes		2013-02-26	No		cured	B	B
4	FEMALE	2014-01-23	04. 20/01/2014-26/01/2014	44	Hospital Clínic i Provincial de Barcelona	unknown	unknown	No	No	No	No	yes	unknown	No	yes	unknown	No	0	2014-01-20	2014-01-22	04. 20/01/2014-26/01/2014	No	2014-01-24	yes	No	No	No			yes	oseltamivir	2014-01-22	No		cured	A	sense subtipar
5	FEMALE	2015-01-27	05. 26/01/2015-01/02/2015	32	H. Univeryestari General de la Vall d'Hebron	unknown	No	No	No	No	No	No	unknown	No	No	unknown	No	0	2015-01-18	2015-01-21	04. 19/01/2015-25/01/2015	No	2015-01-23	yes		No	No			yes	oseltamivir	2015-01-21	No		cured	A	NT
4	MALE	2014-01-31	05. 27/01/2014-02/02/2014	38	Hospital de Tortosa Verge de la Cinta	unknown	unknown	No	No	No	No	No	unknown	No	No	unknown	No	0	2014-01-27	2014-01-29	05. 27/01/2014-02/02/2014	No	2014-01-31	No		No	No			yes	oseltamivir		No		cured	A	nH1N1
4	FEMALE	2014-02-17	08. 17/02/2014-23/02/2014	33	Hospital de Tortosa Verge de la Cinta	unknown	yes	yes	No	No	No	No	unknown	No	No	unknown	No	0	2014-02-11	2014-02-13	07. 10/02/2014-16/02/2014	No	2014-02-15	yes	yes	No	No			yes	oseltamivir	2014-02-13	No		cured	A	nH1N1
1	MALE	2010-12-27	52. 26/12/2010-01/01/2011	35	Hospital de Mataró	unknown	unknown	No	No	No	No	No	unknown	No	No	unknown	No	0	2010-12-11	2010-12-18	50. 12/12/2010-18/12/2010	yes	2011-02-18	yes	yes	yes	No			yes	oseltamivir	2010-12-18	No		cured	A	nH1N1
5	FEMALE	2015-03-09	11. 09/03/2015-15/03/2015	33	H. Univeryestari de Girona Dr. Josep Trueta	unknown	No	No	No	No	No	No	unknown	No	No	unknown	yes	22	2015-03-03	2015-03-05	10. 02/03/2015-08/03/2015	yes	2015-04-07	yes	No	yes	No			yes	oseltamivir	2015-03-05	No		cured	A	sense subtipar
1	MALE	2011-01-05	01. 02/01/2011-08/01/2011	33	H. Univeryestari Joan XXIII	unknown	unknown	No	No	No	No	No	unknown	No	No	unknown	No	0	2010-12-23	2010-12-28	52. 26/12/2010-01/01/2011	yes	2011-01-28	yes	yes	No	No			yes	oseltamivir	2010-12-29	No		cured	A	nH1N1
5	FEMALE	2015-02-13	07. 09/02/2015-15/02/2015	35	H. Univeryestari de Girona Dr. Josep Trueta	unknown	No	No	No	No	No	No	unknown	No	No	unknown	yes	22	2015-02-02	2015-02-08	06. 02/02/2015-08/02/2015	yes	2015-03-05	yes	yes	yes	No			yes	oseltamivir	2015-02-08	No		cured	A	sense subtipar
4	FEMALE	2014-01-28	05. 27/01/2014-02/02/2014	38	H. Univeryestari Arnau de Vilanova	No	unknown	No	No	unknown	No	No	No	No	No	unknown	yes	29	2014-01-19	2014-01-26	04. 20/01/2014-26/01/2014	yes	2014-02-20	yes	No	yes	No			yes	oseltamivir	2014-01-27	No		cured	A	nH1N1
1	FEMALE	2011-01-13	02. 09/01/2011-15/01/2011	30	H. Univeryestari Arnau de Vilanova	unknown	unknown	No	No	No	No	No	unknown	yes	No	unknown	yes	29	2011-01-08	2011-01-12	02. 09/01/2011-15/01/2011	yes	2011-02-04	No		yes	No			yes	oseltamivir	2011-01-12	No		cured	A	nH1N1
4	FEMALE	2014-01-30	05. 27/01/2014-02/02/2014	21	Hospital de Mataró	unknown	unknown	No	No	No	No	No	unknown	No	No	unknown	No	0	2014-01-24	2014-01-29	05. 27/01/2014-02/02/2014	yes	2014-02-20	yes	No	yes	yes			yes	oseltamivir	2014-01-29	No		cured	A	H3N2
1	FEMALE	2011-01-17	03. 16/01/2011-22/01/2011	43	H. Univeryestari Joan XXIII	unknown	unknown	No	No	No	No	No	unknown	No	No	unknown	No	0	2011-01-12	2011-01-14	02. 09/01/2011-15/01/2011	yes	2011-02-04	yes	No	No	No			yes	oseltamivir	2011-01-14	No		cured	A	nH1N1
3	MALE	2013-03-08	10. 04/03/2013-10/03/2013	38	Hospital de Tortosa Verge de la Cinta	unknown	unknown	No	No	No	No	yes	unknown	No	No	unknown	No	0	2013-02-24	2013-02-26	09. 25/02/2013-03/03/2013	yes	2013-03-19	yes	yes	yes				yes	oseltamivir	2013-03-01	No		cured	A	nH1N1
1	MALE	2010-12-28	52. 26/12/2010-01/01/2011	29	H. Univeryestari General de la Vall d'Hebron	unknown	unknown	No	No	No	No	No	unknown	No	No	unknown	No	0	2010-12-26	2010-12-28	52. 26/12/2010-01/01/2011	yes	2011-01-17	No		No	No			yes	oseltamivir	2010-12-28	No		cured	A	sense subtipar
5	FEMALE	2014-12-02	49. 01/12/2014-07/12/2014	41	Hospital de Sabadell	unknown	No	No	yes	No	No	No	unknown	No	No	unknown	No	0	2014-11-24	2014-11-26	48. 24/11/2014-30/11/2014	yes	2014-12-16	No		yes	No			yes	oseltamivir	2014-11-26	No		cured	A	sense subtipar
3	FEMALE	2013-03-18	12. 18/03/2013-24/03/2013	34	Hospital de Sabadell	unknown	unknown	No	No	No	No	No	No	No	No	unknown	yes	30	2013-03-05	2013-03-10	10. 04/03/2013-10/03/2013	yes	2013-03-30	No		yes	No			No			No		cured	A	nH1N1
5	FEMALE	2015-02-16	08. 16/02/2015-22/02/2015	30	Hospital de Mataró	unknown	No	No	No	No	No	No	unknown	No	No	unknown	yes	36	2015-02-03	2015-02-02	06. 02/02/2015-08/02/2015	yes	2015-02-20	yes	No	No	No			yes	oseltamivir	2015-02-07	No		cured	A	nH1N1
5	FEMALE	2015-02-24	09. 23/02/2015-01/03/2015	32	Hospital de Mataró	unknown	No	No	No	No	No	No	unknown	No	No	unknown	No	0	2015-02-01	2015-02-07	06. 02/02/2015-08/02/2015	yes	2015-02-24	yes	yes	yes	No			yes	oseltamivir	2015-02-09	No		cured	B	B
4	MALE	2014-03-12	11. 10/03/2014-16/03/2014	43	H. Univeryestari Arnau de Vilanova	yes	unknown	No	No	No	No	No	No	No	No	unknown	No	0	2014-03-07	2014-03-11	11. 10/03/2014-16/03/2014	yes	2014-03-25	yes	yes	yes	No			yes	oseltamivir	2014-03-11	No		cured	A	H3N2
4	FEMALE	2013-12-13	50. 09/12/2013-15/12/2013	40	Hospital de Terrassa	unknown	unknown	yes	yes	No	No	No	No	No	No	unknown	No	0	2013-12-07	2013-12-08	49. 02/12/2013-08/12/2013	yes	2013-12-22	No		yes	No			yes	oseltamivir		No		cured	A	H3N2
4	FEMALE	2014-01-07	02. 06/01/2014-12/01/2014	34	H. Univeryestari Joan XXIII	unknown	unknown	yes	No	No	No	No	unknown	No	No	unknown	No	0	2013-12-30	2014-01-03	01. 30/12/2013-05/01/2014	yes	2014-01-17	yes	No	No	No			yes	oseltamivir		No		cured	A	nH1N1
5	MALE	2015-02-19	08. 16/02/2015-22/02/2015	38	H. Univeryestari Arnau de Vilanova	yes	No	No	No	No	No	yes	No	No	No	unknown	No	0	2015-02-16	2015-02-17	08. 16/02/2015-22/02/2015	yes	2015-03-03	yes	yes	No	No			yes	oseltamivir	2015-02-18	No		cured	A	nH1N1
5	FEMALE	2015-02-17	08. 16/02/2015-22/02/2015	40	H. Univeryestari General de la Vall d'Hebron	unknown	No	No	No	No	No	No	unknown	No	No	unknown	No	0	2015-02-12	2015-02-13	07. 09/02/2015-15/02/2015	yes	2015-02-26	yes	No	No	yes			yes	oseltamivir	2015-02-14	No		cured	A	H3N2
1	FEMALE	2011-01-13	02. 09/01/2011-15/01/2011	30	H. Univeryestari Arnau de Vilanova	unknown	unknown	No	No	No	No	No	unknown	No	No	unknown	yes	35	2010-12-31	2011-01-07	01. 02/01/2011-08/01/2011	yes	2011-01-20	No		No	No			yes	oseltamivir	2011-01-08	No		cured	A	nH1N1
4	MALE	2014-01-30	05. 27/01/2014-02/02/2014	39	Hospital de Sabadell	unknown	unknown	No	No	No	No	No	unknown	No	No	unknown	No	0	2014-01-21	2014-01-28	05. 27/01/2014-02/02/2014	yes	2014-02-10	yes	No	yes	yes			yes	oseltamivir	2014-01-29	No		cured	A	nH1N1
1	FEMALE	2011-01-13	02. 09/01/2011-15/01/2011	37	Hospital Clínic i Provincial de Barcelona	unknown	unknown	unknown	unknown	unknown	unknown	yes	unknown	unknown	unknown	unknown	No	0	2011-01-02	2011-01-02	01. 02/01/2011-08/01/2011	yes	2011-01-14	yes	yes	yes	No			yes	oseltamivir	2011-01-03	No		cured	A	nH1N1
4	FEMALE	2014-01-28	05. 27/01/2014-02/02/2014	16	H. Univeryestari Arnau de Vilanova	No	unknown	No	No	No	No	No	No	No	No	unknown	No	0	2014-01-20	2014-01-25	04. 20/01/2014-26/01/2014	yes	2014-02-06	yes	yes	yes	No			yes	oseltamivir	2014-01-26	No		cured	A	nH1N1
3	FEMALE	2013-02-21	08. 18/02/2013-24/02/2013	33	Hospital de Mataró	unknown	unknown	No	No	No	No	No	unknown	No	No	unknown	No	0	2013-02-16	2013-02-16	07. 11/02/2013-17/02/2013	yes	2013-02-27	No		No	No			No			No		cured	A	H3N2
4	FEMALE	2014-01-15	03. 13/01/2014-19/01/2014	25	H. Univeryestari General de la Vall d'Hebron	unknown	unknown	No	No	No	No	No	unknown	No	No	unknown	No	0	2013-12-28	2013-12-30	01. 30/12/2013-05/01/2014	yes	2014-01-10	No		No	No			yes	oseltamivir	2013-12-31	No		cured	A	H3N2
5	FEMALE	2015-02-20	08. 16/02/2015-22/02/2015	31	H. Univeryestari Arnau de Vilanova	unknown	No	No	No	No	No	No	No	No	No	unknown	No	0	2015-02-18	2015-02-19	08. 16/02/2015-22/02/2015	yes	2015-03-02	No		No	yes			No			No		cured	A	H3N2
3	MALE	2013-02-07	06. 04/02/2013-10/02/2013	30	Hospital de Mataró	unknown	unknown	No	yes	No	No	No	unknown	No	No	unknown	No	0	2013-02-04	2013-02-04	06. 04/02/2013-10/02/2013	yes	2013-02-15	yes	No	No	No			yes	oseltamivir	2013-02-04	No		cured	A	nH1N1
1	MALE	2011-01-25	04. 23/01/2011-29/01/2011	37	H. Univeryestari Arnau de Vilanova	unknown	unknown	No	No	No	No	No	unknown	No	No	unknown	No	0	2011-01-14	2011-01-21	03. 16/01/2011-22/01/2011	yes	2011-01-31	yes	yes	yes	yes			yes	oseltamivir	2011-01-21	No		cured	A	sense subtipar
5	FEMALE	2015-01-27	05. 26/01/2015-01/02/2015	25	Hospital de Terrassa	unknown	No	No	No	No	No	No	unknown	No	No	unknown	yes	35	2015-01-20	2015-01-23	04. 19/01/2015-25/01/2015	yes	2015-02-02	No		yes	No			yes	oseltamivir	2015-01-23	No		cured	A	sense subtipar
2	MALE	2012-02-20	08. 20/02/2012-26/02/2012	44	Hospital de Terrassa	unknown	unknown	No	No	No	No	No	unknown	No	No	unknown	No	0	2012-02-11	2012-02-20	08. 20/02/2012-26/02/2012	yes	2012-03-01	yes	yes	No	No			yes	oseltamivir	2012-02-20	No		cured	A	H3N2
4	MALE	2014-02-27	09. 24/02/2014-02/03/2014	27	Hospital Clínic i Provincial de Barcelona	unknown	unknown	No	No	No	No	No	unknown	No	yes	unknown	No	0	2014-02-20	2014-02-26	09. 24/02/2014-02/03/2014	yes	2014-03-07	No		No	No			yes	oseltamivir	2014-03-02	No		cured	A	nH1N1
5	FEMALE	2015-03-24	13. 23/03/2015-29/03/2015	35	Hospital de Sabadell	unknown	No	No	No	No	No	No	unknown	No	No	unknown	yes	30	2015-03-15	2015-03-19	12. 16/03/2015-22/03/2015	yes	2015-03-27	yes	No	yes	No			yes	oseltamivir		No		cured	A	sense subtipar
4	MALE	2014-02-20	08. 17/02/2014-23/02/2014	34	H. Univeryestari de Girona Dr. Josep Trueta	unknown	unknown	No	unknown	No	No	No	unknown	No	No	unknown	No	0	2014-01-02	2014-01-08	02. 06/01/2014-12/01/2014	yes	2014-01-16	No		yes	No			yes	oseltamivir	2014-01-09	No		cured	A	nH1N1
3	MALE	2013-02-13	07. 11/02/2013-17/02/2013	38	Hospital de Sabadell	unknown	unknown	No	No	No	No	No	unknown	No	No	unknown	No	0	2013-02-01	2013-02-12	07. 11/02/2013-17/02/2013	yes	2013-02-20	yes	yes	No	No			No			No		cured	B	B
3	MALE	2013-03-08	10. 04/03/2013-10/03/2013	36	Hospital de Tortosa Verge de la Cinta	yes	unknown	No	No	No	No	No	unknown	No	No	unknown	No	0	2013-03-02	2013-03-04	10. 04/03/2013-10/03/2013	yes	2013-03-12	yes	yes	yes	No			No			No		cured	B	B
1	FEMALE	2011-01-04	01. 02/01/2011-08/01/2011	22	H. Univeryestari General de la Vall d'Hebron	unknown	unknown	No	No	No	No	yes	unknown	No	No	unknown	No	0	2010-12-30	2010-12-31	52. 26/12/2010-01/01/2011	yes	2011-01-05	yes		No	yes			yes	oseltamivir	2010-12-31	No		cured	A	nH1N1
1	FEMALE	2010-12-29	52. 26/12/2010-01/01/2011	37	H. Univeryestari General de la Vall d'Hebron	unknown	yes	No	No	No	No	No	unknown	No	No	unknown	No	0	2010-12-26	2010-12-29	52. 26/12/2010-01/01/2011	yes	2011-01-02	No		No	No			yes	oseltamivir	2010-12-29	No		cured	A	sense subtipar
5	MALE	2015-02-23	09. 23/02/2015-01/03/2015	56	H. Univeryestari General de la Vall d'Hebron	unknown	No	No	No	No	No	yes	unknown	No	No	unknown	No	0	2015-01-22	2015-01-25	04. 19/01/2015-25/01/2015	No	2015-03-28	yes	No	No	No			yes	oseltamivir	2015-02-16	No		cured	A	H3N2
3	MALE	2013-02-14	07. 11/02/2013-17/02/2013	57	Hospital de Terrassa	unknown	unknown	No	No	yes	No	yes	unknown	No	No	unknown	No	0	2013-02-02	2013-02-09	06. 04/02/2013-10/02/2013	No	2013-04-10	yes	No	yes	No			yes	oseltamivir	2013-02-10	No		cured	A	nH1N1
4	FEMALE	2014-02-14	07. 10/02/2014-16/02/2014	46	H. Univeryestari Joan XXIII	yes	unknown	No	No	No	No	yes	unknown	No	No	unknown	No	0	2014-02-12	2014-02-03	06. 03/02/2014-09/02/2014	No	2014-03-14	yes	No	No	No			yes	oseltamivir	2014-02-12	No		cured	A	nH1N1
5	FEMALE	2015-02-10	07. 09/02/2015-15/02/2015	52	H. Univeryestari General de la Vall d'Hebron	unknown	No	No	No	No	No	No	unknown	yes	No	unknown	No	0	2015-02-03	2015-02-08	06. 02/02/2015-08/02/2015	No	2015-03-18	yes	No	No	No			yes	oseltamivir	2015-02-08	No		cured	A	nH1N1
3	MALE	2013-03-23	12. 18/03/2013-24/03/2013	53	H. Univeryestari Joan XXIII	unknown	unknown	No	No	No	No	yes	unknown	No	No	unknown	unknown	0	2013-03-09	2013-02-25	09. 25/02/2013-03/03/2013	No	2013-04-02	yes	No	No	No			yes	oseltamivir	2013-03-18	No		cured	B	B
3	MALE	2013-02-13	07. 11/02/2013-17/02/2013	62	Hospital de Mataró	unknown	unknown	No	No	yes	yes	yes	unknown	No	No	unknown	No	0	2013-01-25	2013-02-08	06. 04/02/2013-10/02/2013	No	2013-03-11	yes	No	No	No			yes	oseltamivir	2013-02-13	No		cured	A	nH1N1
4	MALE	2014-02-27	09. 24/02/2014-02/03/2014	63	Hospital de Tortosa Verge de la Cinta	unknown	unknown	No	unknown	No	No	yes	unknown	No	No	unknown	No	0	2014-02-17	2014-02-17	08. 17/02/2014-23/02/2014	No	2014-03-13	yes	No	yes	No			yes	oseltamivir	2014-02-26	No		cured	A	nH1N1
4	MALE	2014-02-18	08. 17/02/2014-23/02/2014	45	H. Univeryestari Arnau de Vilanova	No	yes	yes	No	No	No	No	No	No	No	unknown	No	0	2014-02-10	2014-02-15	07. 10/02/2014-16/02/2014	No	2014-03-10	yes	No	No	No			yes	oseltamivir	2014-02-17	No		cured	A	nH1N1
3	FEMALE	2013-01-28	05. 28/01/2013-03/02/2013	45	Hospital Clínic i Provincial de Barcelona	unknown	unknown	yes	No	No	yes	yes	unknown	No	No	unknown	No	0	2013-01-20	2013-01-13	02. 07/01/2013-13/01/2013	No	2013-02-03	yes	yes	No	No			yes	oseltamivir	2013-01-22	No		cured	B	B
3	FEMALE	2013-02-13	07. 11/02/2013-17/02/2013	48	Hospital de Mataró	unknown	unknown	No	No	No	No	No	unknown	No	No	unknown	No	0	2013-02-06	2013-02-11	07. 11/02/2013-17/02/2013	No	2013-02-27	No		No	No			No			No		cured	B	B
2	FEMALE	2012-03-05	10. 05/03/2012-11/03/2012	61	H. Univeryestari Arnau de Vilanova	unknown	unknown	No	No	No	No	No	unknown	No	No	unknown	No	0	2012-02-28	2012-03-01	09. 27/02/2012-04/03/2012	No	2012-03-16	yes	yes	No	No			yes	oseltamivir	2012-03-02	No		cured	A	H3N2
5	MALE	2015-03-09	11. 09/03/2015-15/03/2015	63	H. Univeryestari General de la Vall d'Hebron	unknown	No	No	No	No	No	yes	unknown	yes	No	unknown	No	0	2015-03-01	2015-03-06	10. 02/03/2015-08/03/2015	No	2015-03-19	yes	No	No	No			yes	oseltamivir	2015-03-07	No		cured	A	H3N2
3	MALE	2013-03-04	10. 04/03/2013-10/03/2013	52	H. Univeryestari Mútua de Terrassa	unknown	unknown	No	No	yes	No	No	unknown	yes	No	unknown	No	0	2013-02-26	2013-02-19	08. 18/02/2013-24/02/2013	No	2013-03-04	No		No	No			yes	oseltamivir	2013-02-27	No		cured	B	B
5	MALE	2015-02-26	09. 23/02/2015-01/03/2015	51	H. Univeryestari Mútua de Terrassa	unknown	No	No	No	No	No	No	unknown	No	No	unknown	No	0	2015-02-19	2015-02-24	09. 23/02/2015-01/03/2015	No	2015-03-09	yes	yes	No	No			yes	oseltamivir	2015-02-24	No		cured	B	B
5	FEMALE	2015-02-02	06. 02/02/2015-08/02/2015	60	Hospital de Sabadell	unknown	No	No	No	No	No	yes	No	No	No	unknown	No	0	2015-01-26	2015-02-01	05. 26/01/2015-01/02/2015	No	2015-02-13	yes	yes	yes	No			yes	oseltamivir	2015-02-01	No		cured	A	H3N2
4	FEMALE	2014-01-21	04. 20/01/2014-26/01/2014	48	H. Univeryestari Arnau de Vilanova	unknown	unknown	yes	No	No	No	No	No	No	No	unknown	No	0	2014-01-08	2014-01-10	02. 06/01/2014-12/01/2014	No	2014-01-22	No		yes	No			No			No		cured	A	nH1N1
5	FEMALE	2015-03-12	11. 09/03/2015-15/03/2015	56	Hospital de Mataró	unknown	No	No	No	yes	No	No	unknown	No	No	unknown	No	0	2015-03-02	2015-03-04	10. 02/03/2015-08/03/2015	No	2015-03-16	yes	No	No	No			yes	oseltamivir	2015-03-05	No		cured	A	nH1N1
5	MALE	2015-03-10	11. 09/03/2015-15/03/2015	59	H. Univeryestari General de la Vall d'Hebron	No	No	No	No	No	No	No	No	No	yes	No	No	0	2015-03-01	2015-03-04	10. 02/03/2015-08/03/2015	No	2015-03-16	No		No	No	No	No	yes	oseltamivir	2015-03-04	No		cured	B	B
4	MALE	2013-12-11	50. 09/12/2013-15/12/2013	64	H. Univeryestari General de la Vall d'Hebron	unknown	unknown	No	No	No	No	yes	unknown	No	No	unknown	No	0	2013-12-08	2013-12-08	49. 02/12/2013-08/12/2013	No	2013-12-19	yes	yes	No	No			yes	oseltamivir	2013-12-10	No		cured	A	H3N2
1	MALE	2011-01-28	04. 23/01/2011-29/01/2011	48	H Sant Joan de Déu. Althaia, xarxa asyesstencial	unknown	unknown	No	No	yes	No	No	unknown	No	yes	unknown	No	0	2011-01-01	2011-01-14	02. 09/01/2011-15/01/2011	No	2011-01-25	No		No	No			yes	oseltamivir	2011-01-18	No		cured	A	nH1N1
1	FEMALE	2011-01-28	04. 23/01/2011-29/01/2011	61	Hospital de Tortosa Verge de la Cinta	No	No	unknown	No	No	unknown	No	No	yes	No	unknown	No	0	2011-01-12	2011-01-17	03. 16/01/2011-22/01/2011	No	2011-01-28	yes		No	No			yes	oseltamivir	2011-01-27	No		cured	A	nH1N1
4	MALE	2014-02-27	09. 24/02/2014-02/03/2014	57	Hospital de Mataró	unknown	unknown	No	No	yes	No	No	unknown	yes	No	unknown	No	0	2014-02-04	2014-02-07	06. 03/02/2014-09/02/2014	No	2014-02-18	yes	No	No	No			yes	oseltamivir	2011-02-07	No		cured	A	nH1N1
5	FEMALE	2015-02-09	07. 09/02/2015-15/02/2015	48	H. Univeryestari de Girona Dr. Josep Trueta	unknown	yes	No	No	No	No	No	unknown	No	No	unknown	No	0	2015-01-25	2015-01-29	05. 26/01/2015-01/02/2015	No	2015-02-09	No		No	No			No			No		cured	B	B
5	MALE	2015-03-09	11. 09/03/2015-15/03/2015	46	H. Univeryestari de Girona Dr. Josep Trueta	unknown	yes	No	No	No	No	No	unknown	No	No	unknown	No	0	2015-02-14	2015-02-16	08. 16/02/2015-22/02/2015	No	2015-02-26	yes	yes	No	No			yes		2015-02-23	No		cured	A	sense subtipar
4	FEMALE	2014-02-05	06. 03/02/2014-09/02/2014	58	Hospital de Terrassa	unknown	unknown	yes	yes	yes	No	No	unknown	No	No	unknown	No	0	2014-02-01	2014-02-04	06. 03/02/2014-09/02/2014	No	2014-02-14	No		yes	No			yes	oseltamivir	2014-02-05	No		cured	A	H3N2
3	MALE	2013-03-14	11. 11/03/2013-17/03/2013	52	Hospital de Mataró	unknown	unknown	No	yes	No	No	No	unknown	No	No	unknown	No	0	2013-03-01	2013-03-11	11. 11/03/2013-17/03/2013	No	2013-03-21	yes	No	No	No			yes	oseltamivir	2013-03-13	No		cured	A	nH1N1
4	FEMALE	2014-01-07	02. 06/01/2014-12/01/2014	47	H. Univeryestari Joan XXIII	yes	yes	yes	No	No	No	No	unknown	No	No	unknown	No	0	2013-12-30	2014-01-03	01. 30/12/2013-05/01/2014	No	2014-01-13	No		yes	No			yes	oseltamivir	2014-01-07	No		cured	A	nH1N1
4	FEMALE	2014-01-09	02. 06/01/2014-12/01/2014	54	H. Univeryestari Mútua de Terrassa	unknown	unknown	No	No	yes	No	No	unknown	No	No	unknown	No	0	2014-01-05	2014-01-05	01. 30/12/2013-05/01/2014	No	2014-01-14	yes	yes	No	No			yes	oseltamivir	2014-01-05	No		cured	A	H3N2
4	FEMALE	2014-01-07	02. 06/01/2014-12/01/2014	59	Hospital Clínic i Provincial de Barcelona	unknown	unknown	No	No	No	No	yes	unknown	No	No	unknown	No	0	2013-12-25	2013-12-30	01. 30/12/2013-05/01/2014	No	2014-01-08	yes	No	yes	No			yes	oseltamivir	2014-01-03	No		cured	A	H3N2
4	MALE	2014-01-08	02. 06/01/2014-12/01/2014	53	Hospital de Mataró	unknown	unknown	No	No	No	No	No	unknown	No	No	unknown	No	0	2013-12-29	2014-01-05	01. 30/12/2013-05/01/2014	No	2014-01-14	yes	No	No	No			No			No		cured	A	H3N2
5	MALE	2015-01-26	05. 26/01/2015-01/02/2015	50	H. Univeryestari Mútua de Terrassa	unknown	No	No	No	No	No	No	unknown	No	No	unknown	No	0	2015-01-18	2015-01-21	04. 19/01/2015-25/01/2015	No	2015-01-30	yes	yes	No	No			yes	oseltamivir	2015-01-22	No		cured	A	H3N2
1	MALE	2010-12-28	52. 26/12/2010-01/01/2011	50	H. Univeryestari de Girona Dr. Josep Trueta	unknown	unknown	No	No	No	No	No	unknown	No	No	unknown	No	0	2010-12-26	2010-12-26	52. 26/12/2010-01/01/2011	No	2011-01-04	yes	No	yes	No			yes	oseltamivir	2010-12-27	No		cured	A	nH1N1
1	MALE	2010-12-30	52. 26/12/2010-01/01/2011	45	H. Univeryestari Joan XXIII	unknown	unknown	No	No	No	No	yes	unknown	No	yes	unknown	unknown	0	2010-12-24	2010-12-26	52. 26/12/2010-01/01/2011	No	2011-01-04	yes	No	No	No			yes	oseltamivir	2010-12-29	No		cured	A	nH1N1
4	MALE	2014-02-17	08. 17/02/2014-23/02/2014	46	H. Univeryestari Mútua de Terrassa	unknown	unknown	No	No	yes	No	No	unknown	No	No	unknown	No	0	2014-02-15	2014-02-16	07. 10/02/2014-16/02/2014	No	2014-02-25	yes	No	No	No			yes	oseltamivir		No		cured	A	nH1N1
5	FEMALE	2015-03-12	11. 09/03/2015-15/03/2015	51	Hospital de Mataró	unknown	No	No	No	No	No	yes	unknown	No	No	unknown	No	0	2015-02-26	2015-03-04	10. 02/03/2015-08/03/2015	No	2015-03-13	yes	No	No	No			yes	oseltamivir	2015-03-05	No		cured	A	nH1N1
5	FEMALE	2015-03-31	14. 30/03/2015-05/04/2015	56	Hospital de Sabadell	unknown	No	No	yes	yes	No	No	unknown	No	No	unknown	No	0	2015-03-23	2015-03-26	13. 23/03/2015-29/03/2015	No	2015-04-04	yes	No	yes	No			yes	oseltamivir		No		cured	A	nH1N1
5	FEMALE	2015-02-23	09. 23/02/2015-01/03/2015	48	Hospital de Tortosa Verge de la Cinta	unknown	No	No	No	No	No	No	unknown	No	No	unknown	No	0	2015-02-15	2015-02-22	08. 16/02/2015-22/02/2015	No	2015-03-02	yes	No	No	No			yes	oseltamivir	2015-02-22	No		cured	A	sense subtipar
2	MALE	2012-02-16	07. 13/02/2012-19/02/2012	63	Hospital Clínic i Provincial de Barcelona	unknown	unknown	No	No	No	No	No	unknown	No	No	unknown	No	0	2012-02-11	2012-02-14	07. 13/02/2012-19/02/2012	No	2012-02-22	yes	No	No	No			yes	oseltamivir	2012-02-14	No		cured	A	H3N2
2	FEMALE	2012-03-19	12. 19/03/2012-25/03/2012	50	Hospital de Terrassa	unknown	unknown	No	yes	No	yes	yes	unknown	No	No	unknown	No	0	2012-03-01	2012-03-05	10. 05/03/2012-11/03/2012	No	2012-03-13	yes	yes	No	No			yes	oseltamivir	2012-03-06	No		cured	A	H3N2
1	FEMALE	2011-02-09	06. 06/02/2011-12/02/2011	48	H. Univeryestari Arnau de Vilanova	unknown	unknown	yes	No	No	No	No	unknown	No	No	unknown	No	0	2011-02-05	2011-02-08	06. 06/02/2011-12/02/2011	No	2011-02-16	No		No	No			yes	oseltamivir	2011-02-09	No		cured	A	nH1N1
3	MALE	2013-02-21	08. 18/02/2013-24/02/2013	53	Hospital de Mataró	unknown	unknown	No	No	No	No	yes	unknown	No	No	unknown	No	0	2013-02-12	2013-02-17	07. 11/02/2013-17/02/2013	No	2013-02-25	yes	No	No	No			yes	oseltamivir	2013-02-18	No		cured	A	nH1N1
4	FEMALE	2014-03-13	11. 10/03/2014-16/03/2014	53	Hospital de Mataró	unknown	unknown	No	No	No	No	No	unknown	No	No	unknown	No	0	2014-02-20	2014-03-03	10. 03/03/2014-09/03/2014	No	2014-03-11	yes	No	No	No			yes	oseltamivir	2014-03-03	No		cured	A	nH1N1
5	MALE	2015-01-26	05. 26/01/2015-01/02/2015	60	H. Univeryestari General de la Vall d'Hebron	unknown	No	No	No	yes	No	No	unknown	yes	No	unknown	No	0	2015-01-26	2015-02-02	06. 02/02/2015-08/02/2015	No	2015-02-10	yes	yes	No	No			yes	oseltamivir	2015-02-02	No		cured	A	nH1N1
3	MALE	2013-03-01	09. 25/02/2013-03/03/2013	60	Hospital de Terrassa	unknown	unknown	No	No	No	No	No	unknown	unknown	No	unknown	No	0	2013-02-22	2013-02-27	09. 25/02/2013-03/03/2013	No	2013-03-07	yes	yes	No	No			yes	oseltamivir	2013-02-28	No		cured	B	B
3	MALE	2013-04-04	14. 01/04/2013-07/04/2013	53	Hospital de Terrassa	unknown	unknown	No	No	No	No	No	unknown	No	No	unknown	No	0	2013-03-18	2013-03-25	13. 25/03/2013-31/03/2013	No	2013-04-01	yes	No	yes	No			yes	oseltamivir	2013-03-25	No		cured	A	sense subtipar
5	FEMALE	2015-02-24	09. 23/02/2015-01/03/2015	58	Hospital de Terrassa	unknown	No	yes	yes	No	No	No	unknown	No	No	unknown	No	0	2015-02-13	2015-02-20	08. 16/02/2015-22/02/2015	No	2015-02-27	No		yes	No			yes	oseltamivir	2015-02-20	No		cured	A	sense subtipar
1	FEMALE	2010-12-30	52. 26/12/2010-01/01/2011	53	H. Univeryestari Mútua de Terrassa	unknown	unknown	No	No	No	No	No	unknown	No	No	unknown	No	0	2010-12-27	2010-12-28	52. 26/12/2010-01/01/2011	No	2011-01-04	yes	yes	No	No			yes	oseltamivir	2010-12-28	No		cured	A	H3N2
2	MALE	2012-03-19	12. 19/03/2012-25/03/2012	61	Hospital de Terrassa	unknown	unknown	No	No	No	No	No	unknown	No	No	unknown	No	0	2012-03-10	2012-03-13	11. 12/03/2012-18/03/2012	No	2012-03-20	yes	yes	No	No			yes	oseltamivir	2012-03-13	No		cured	A	H3N2
4	FEMALE	2014-01-08	02. 06/01/2014-12/01/2014	53	Hospital de Terrassa	unknown	unknown	yes	yes	No	No	No	unknown	No	No	unknown	No	0	2013-12-30	2013-12-31	01. 30/12/2013-05/01/2014	No	2014-01-07	No		yes	No			yes	oseltamivir	2013-12-31	No		cured	A	H3N2
1	MALE	2011-01-05	01. 02/01/2011-08/01/2011	55	Hospital de Terrassa	unknown	unknown	yes	No	No	No	No	unknown	yes	No	unknown	No	0	2011-01-01	2011-01-03	01. 02/01/2011-08/01/2011	No	2011-01-10	yes	No	No	No			yes	oseltamivir	2011-01-04	No		cured	A	nH1N1
1	MALE	2011-01-11	02. 09/01/2011-15/01/2011	51	H. Univeryestari Mútua de Terrassa	unknown	unknown	yes	No	No	No	No	unknown	No	No	unknown	No	0	2011-01-05	2011-01-07	01. 02/01/2011-08/01/2011	No	2011-01-14	yes	yes	No	No			yes	oseltamivir	2011-01-08	No		cured	A	nH1N1
4	FEMALE	2014-02-21	08. 17/02/2014-23/02/2014	45	Hospital de Terrassa	unknown	unknown	No	No	No	No	No	unknown	No	No	unknown	No	0	2014-02-13	2014-02-14	07. 10/02/2014-16/02/2014	No	2014-02-21	yes	No	yes	No			yes	oseltamivir	2014-02-14	No		cured	A	nH1N1
5	MALE	2015-03-17	12. 16/03/2015-22/03/2015	58	Hospital de Tortosa Verge de la Cinta	yes	yes	yes	yes	yes	No	No	unknown	No	No	unknown	No	0	2015-03-12	2015-03-16	12. 16/03/2015-22/03/2015	No	2015-03-23	yes	yes	No	No			yes	oseltamivir	2015-03-17	No		cured	A	nH1N1
3	MALE	2013-02-22	08. 18/02/2013-24/02/2013	48	H. Univeryestari Mútua de Terrassa	unknown	unknown	No	No	No	No	No	unknown	No	No	unknown	No	0	2013-02-15	2013-02-18	08. 18/02/2013-24/02/2013	No	2013-02-25	yes	yes	No	No			yes	oseltamivir	2013-02-20	No		cured	B	B
5	MALE	2015-02-13	07. 09/02/2015-15/02/2015	50	H. Univeryestari General de la Vall d'Hebron	unknown	No	yes	No	No	No	No	unknown	yes	No	unknown	No	0	2015-02-03	2015-02-10	07. 09/02/2015-15/02/2015	No	2015-02-17	yes	yes	No	No			yes	oseltamivir	2015-02-11	No		cured	B	B
4	MALE	2014-02-27	09. 24/02/2014-02/03/2014	59	Hospital Clínic i Provincial de Barcelona	unknown	unknown	No	unknown	No	No	yes	unknown	No	No	unknown	No	0	2014-02-07	2014-02-27	09. 24/02/2014-02/03/2014	No	2014-03-05	No		No	No			No			No		cured	A	sense subtipar
5	FEMALE	2015-02-03	06. 02/02/2015-08/02/2015	64	Hospital de Sabadell	unknown	No	yes	No	No	No	yes	unknown	No	No	unknown	No	0	2015-01-30	2015-01-31	05. 26/01/2015-01/02/2015	No	2015-02-06	yes	No	yes	No			yes	oseltamivir	2015-02-03	No		cured	A	sense subtipar
2	MALE	2012-02-24	08. 20/02/2012-26/02/2012	49	H. Univeryestari Mútua de Terrassa	unknown	unknown	No	No	yes	No	No	unknown	No	No	unknown	No	0	2012-02-18	2012-02-21	08. 20/02/2012-26/02/2012	No	2012-02-27	yes	yes	No	No			yes	oseltamivir	2012-02-23	No		cured	A	H3N2
3	MALE	2013-02-05	06. 04/02/2013-10/02/2013	59	Hospital de Mataró	unknown	unknown	No	No	No	No	No	unknown	No	No	unknown	No	0	2013-01-24	2013-02-01	05. 28/01/2013-03/02/2013	No	2013-02-07	yes	No	No	No			yes	oseltamivir	2013-02-01	No		cured	A	H3N2
4	MALE	2014-01-17	03. 13/01/2014-19/01/2014	54	H. Univeryestari Joan XXIII	unknown	unknown	No	No	yes	No	yes	unknown	No	No	unknown	unknown	0	2014-01-14	2014-01-16	03. 13/01/2014-19/01/2014	No	2014-01-22	yes	yes	No	No			yes	oseltamivir	2014-01-17	No		cured	A	H3N2
4	MALE	2014-01-22	04. 20/01/2014-26/01/2014	48	Hospital de Terrassa	unknown	unknown	No	No	No	No	No	unknown	No	No	unknown	No	0	2014-01-19	2014-01-20	04. 20/01/2014-26/01/2014	No	2014-01-26	No		yes	No			yes	oseltamivir		No		cured	A	H3N2
5	FEMALE	2015-03-12	11. 09/03/2015-15/03/2015	61	Hospital Clínic i Provincial de Barcelona	unknown	unknown	No	No	No	No	No	unknown	No	No	unknown	No	0	2015-02-11	2015-03-05	10. 02/03/2015-08/03/2015	No	2015-03-11	yes	No	No	No			yes	oseltamivir	2015-03-05	No		cured	A	H3N2
1	MALE	2011-01-05	01. 02/01/2011-08/01/2011	60	H. Univeryestari de Girona Dr. Josep Trueta	unknown	unknown	No	No	No	No	No	unknown	No	No	unknown	No	0	2010-12-25	2011-01-01	52. 26/12/2010-01/01/2011	No	2011-01-07	yes	No	No	No			yes	oseltamivir	2011-01-01	No		cured	A	nH1N1
1	MALE	2011-01-07	01. 02/01/2011-08/01/2011	61	Hospital de Terrassa	unknown	unknown	No	No	yes	yes	No	unknown	yes	No	unknown	No	0	2011-01-02	2011-01-05	01. 02/01/2011-08/01/2011	No	2011-01-11	yes	No	No	No			yes	oseltamivir	2011-01-06	No		cured	A	nH1N1
1	MALE	2011-01-03	01. 02/01/2011-08/01/2011	55	H. Univeryestari Mútua de Terrassa	unknown	unknown	No	No	No	No	No	unknown	No	No	unknown	No	0	2010-12-27	2011-01-01	52. 26/12/2010-01/01/2011	No	2011-01-07	yes	No	yes	yes			yes	oseltamivir	2011-01-01	No		cured	A	nH1N1
1	FEMALE	2011-01-03	01. 02/01/2011-08/01/2011	52	H. Univeryestari Mútua de Terrassa	unknown	unknown	No	yes	No	No	No	unknown	No	No	unknown	No	0	2010-12-21	2010-12-29	52. 26/12/2010-01/01/2011	No	2011-01-04	yes	No	No	No			yes	oseltamivir	2010-12-30	No		cured	A	nH1N1
3	MALE	2013-03-18	12. 18/03/2013-24/03/2013	47	Hospital de Mataró	unknown	unknown	No	No	No	No	No	unknown	No	No	unknown	No	0	2013-03-10	2013-03-12	11. 11/03/2013-17/03/2013	No	2013-03-18	yes	No	No	No			No			No		cured	A	nH1N1
4	MALE	2014-02-01	05. 27/01/2014-02/02/2014	63	H. Univeryestari Joan XXIII	unknown	unknown	No	No	yes	No	No	unknown	yes	No	unknown	unknown	0	2014-01-25	2014-01-31	05. 27/01/2014-02/02/2014	No	2014-02-06	yes	No	No	No			yes	oseltamivir	2014-02-01	No		cured	A	nH1N1
4	MALE	2014-02-28	09. 24/02/2014-02/03/2014	52	H. Univeryestari Joan XXIII	unknown	unknown	No	No	yes	No	No	unknown	No	No	unknown	unknown	0	2014-02-21	2014-02-27	09. 24/02/2014-02/03/2014	No	2014-03-05	yes	No	No	No			yes	oseltamivir	2014-02-27	No		cured	A	nH1N1
4	FEMALE	2014-01-22	04. 20/01/2014-26/01/2014	64	Hospital Clínic i Provincial de Barcelona	unknown	unknown	yes	No	No	No	yes	unknown	No	No	unknown	No	0	2014-01-19	2014-01-22	04. 20/01/2014-26/01/2014	No	2014-01-28	No		No	No			No			No		cured	A	nH1N1
5	MALE	2015-03-11	11. 09/03/2015-15/03/2015	64	H. Univeryestari Mútua de Terrassa	unknown	No	No	No	No	No	No	unknown	yes	No	unknown	No	0	2015-03-05	2015-03-06	10. 02/03/2015-08/03/2015	No	2015-03-12	yes		No	No			yes	oseltamivir	2015-03-06	No		cured	A	nH1N1
5	MALE	2015-02-16	08. 16/02/2015-22/02/2015	59	Hospital de Mataró	unknown	No	yes	No	No	No	No	unknown	No	No	unknown	No	0	2015-02-08	2015-02-11	07. 09/02/2015-15/02/2015	No	2015-02-17	yes	No	No	No			yes	oseltamivir		No		cured	A	nH1N1
5	MALE	2015-03-12	11. 09/03/2015-15/03/2015	50	Hospital de Mataró	unknown	No	No	No	No	No	No	unknown	No	No	unknown	No	0	2015-02-28	2015-03-04	10. 02/03/2015-08/03/2015	No	2015-03-10	yes	No	No	No			yes	oseltamivir	2015-03-03	No		cured	A	nH1N1
5	FEMALE	2015-02-20	08. 16/02/2015-22/02/2015	62	Hospital de Mataró	unknown	No	No	yes	yes	No	No	unknown	No	No	unknown	No	0	2015-02-07	2015-02-14	07. 09/02/2015-15/02/2015	No	2015-02-20	yes	No	No	No			yes	oseltamivir	2015-02-16	No		cured	B	B
5	MALE	2015-03-12	11. 09/03/2015-15/03/2015	57	Hospital de Mataró	unknown	No	No	No	No	No	No	unknown	No	No	unknown	No	0	2015-03-03	2015-03-10	11. 09/03/2015-15/03/2015	No	2015-03-16	yes	yes	No	No			yes	oseltamivir	2015-03-11	No		cured	B	B
5	MALE	2015-03-04	10. 02/03/2015-08/03/2015	63	H. Univeryestari de Girona Dr. Josep Trueta	unknown	No	No	No	No	No	No	unknown	No	No	unknown	No	0	2015-02-20	2015-02-26	09. 23/02/2015-01/03/2015	No	2015-03-03	yes	No	No	No			yes	oseltamivir	2015-02-27	No		cured	A	sense subtipar
4	MALE	2014-01-21	04. 20/01/2014-26/01/2014	54	H. Univeryestari Arnau de Vilanova	No	yes	No	No	No	No	No	No	yes	No	unknown	No	0	2014-01-18	2014-01-19	03. 13/01/2014-19/01/2014	No	2014-01-24	No		yes	No			No			No		cured	A	H3N2
4	FEMALE	2014-02-05	06. 03/02/2014-09/02/2014	54	H. Univeryestari Mútua de Terrassa	unknown	unknown	No	No	No	No	No	unknown	No	No	unknown	No	0	2014-01-27	2014-02-02	05. 27/01/2014-02/02/2014	No	2014-02-07	yes	No	No	No			yes	oseltamivir	2014-02-02	No		cured	A	H3N2
4	MALE	2014-02-06	06. 03/02/2014-09/02/2014	50	Hospital Clínic i Provincial de Barcelona	unknown	unknown	yes	yes	No	No	No	unknown	yes	No	unknown	No	0	2014-02-04	2014-02-05	06. 03/02/2014-09/02/2014	No	2014-02-10	No		No	No			yes	oseltamivir	2014-02-05	No		cured	A	H3N2
5	FEMALE	2015-02-20	08. 16/02/2015-22/02/2015	58	Hospital de Mataró	unknown	No	No	yes	yes	No	No	unknown	No	No	unknown	No	0	2015-02-11	2015-02-15	07. 09/02/2015-15/02/2015	No	2015-02-20	yes	No	No	No			yes		2015-02-16	No		cured	A	H3N2
1	FEMALE	2011-01-10	02. 09/01/2011-15/01/2011	62	H. Univeryestari Mútua de Terrassa	unknown	unknown	No	No	yes	No	No	unknown	No	No	unknown	No	0	2011-01-02	2011-01-06	01. 02/01/2011-08/01/2011	No	2011-01-11	yes		No	No			yes	oseltamivir	2011-01-08	No		cured	A	nH1N1
1	FEMALE	2011-01-19	03. 16/01/2011-22/01/2011	51	H. Univeryestari Mútua de Terrassa	unknown	unknown	No	No	No	No	No	unknown	No	No	unknown	No	0	2011-01-10	2011-01-14	02. 09/01/2011-15/01/2011	No	2011-01-19	yes		No	No			yes	oseltamivir	2011-01-18	No		cured	A	nH1N1
4	FEMALE	2014-01-28	05. 27/01/2014-02/02/2014	46	H. Univeryestari Mútua de Terrassa	unknown	unknown	No	No	No	No	No	unknown	No	No	unknown	No	0	2014-01-20	2014-01-25	04. 20/01/2014-26/01/2014	No	2014-01-30	yes	No	No	No			yes	oseltamivir		No		cured	A	nH1N1
4	MALE	2014-02-27	09. 24/02/2014-02/03/2014	51	Hospital de Mataró	unknown	unknown	No	No	No	No	No	unknown	No	No	unknown	No	0	2014-02-01	2014-02-07	06. 03/02/2014-09/02/2014	No	2014-02-12	yes	No	No	No			yes	oseltamivir	2014-02-07	No		cured	A	nH1N1
4	FEMALE	2014-03-21	12. 17/03/2014-23/03/2014	59	Hospital de Terrassa	unknown	unknown	No	yes	yes	No	No	unknown	No	No	unknown	No	0	2014-03-14	2014-03-16	11. 10/03/2014-16/03/2014	No	2014-03-21	No		yes	No			yes	oseltamivir	2014-03-16	No		cured	A	nH1N1
3	FEMALE	2013-04-18	16. 15/04/2013-21/04/2013	60	Hospital Clínic i Provincial de Barcelona	unknown	unknown	No	No	No	No	No	unknown	No	No	unknown	No	0	2013-04-07	2013-04-15	16. 15/04/2013-21/04/2013	No	2013-04-19	yes	yes	No	No			yes	oseltamivir	2013-04-17	No		cured	A	sense subtipar
4	MALE	2014-01-20	04. 20/01/2014-26/01/2014	49	H. Univeryestari Joan XXIII	yes	unknown	No	No	No	No	No	unknown	No	yes	unknown	unknown	0	2014-01-12	2014-01-17	03. 13/01/2014-19/01/2014	No	2014-01-21	yes	No	No	No			yes	oseltamivir	2014-01-17	No		cured	A	sense subtipar
4	MALE	2014-01-28	05. 27/01/2014-02/02/2014	64	Hospital de Tortosa Verge de la Cinta	unknown	unknown	No	No	No	No	yes	unknown	No	No	unknown	No	0	2014-01-24	2014-01-25	04. 20/01/2014-26/01/2014	No	2014-01-29	No		No	No			yes	Altres	2014-01-25	No		cured	A	sense subtipar
5	FEMALE	2015-02-23	09. 23/02/2015-01/03/2015	45	Hospital de Tortosa Verge de la Cinta	unknown	No	No	yes	No	No	No	unknown	No	No	unknown	No	0	2015-02-03	2015-02-22	08. 16/02/2015-22/02/2015	No	2015-02-26	No		No	No			yes	oseltamivir	2015-02-21	No		cured	A	sense subtipar
2	MALE	2012-02-07	06. 06/02/2012-12/02/2012	50	Hospital Clínic i Provincial de Barcelona	No	No	No	No	No	No	No	No	yes	yes	No	No	0	2012-02-04	2012-02-05	05. 30/01/2012-05/02/2012	No	2012-02-09	yes	No	No	No			yes	oseltamivir	2012-02-06	No		cured	A	H3N2
3	FEMALE	2013-02-27	09. 25/02/2013-03/03/2013	46	Hospital de Mataró	unknown	unknown	No	yes	No	No	No	unknown	No	No	unknown	No	0	2013-02-18	2013-02-22	08. 18/02/2013-24/02/2013	No	2013-02-26	No		No	No			yes	oseltamivir	2013-02-22	No		cured	A	H3N2
5	FEMALE	2015-03-09	11. 09/03/2015-15/03/2015	55	H. Univeryestari General de la Vall d'Hebron	unknown	No	yes	No	yes	No	yes	unknown	No	No	unknown	No	0	2015-03-06	2015-03-06	10. 02/03/2015-08/03/2015	No	2015-03-10	yes	yes	No	No			yes	oseltamivir		No		cured	A	H3N2
4	FEMALE	2014-03-04	10. 03/03/2014-09/03/2014	63	H. Univeryestari Joan XXIII	unknown	unknown	No	No	yes	No	No	unknown	No	No	unknown	unknown	0	2014-02-28	2014-03-02	09. 24/02/2014-02/03/2014	No	2014-03-06	yes	No	No	No			yes	oseltamivir	2014-03-02	No		cured	A	nH1N1
4	MALE	2014-01-21	04. 20/01/2014-26/01/2014	53	Hospital de Tortosa Verge de la Cinta	unknown	unknown	No	No	No	No	No	unknown	No	No	unknown	No	0	2014-01-12	2014-01-19	03. 13/01/2014-19/01/2014	No	2014-01-23	yes	No	No	No			yes	oseltamivir	2014-01-20	No		cured	A	nH1N1
3	MALE	2013-02-13	07. 11/02/2013-17/02/2013	59	Hospital de Mataró	unknown	unknown	No	No	No	No	No	unknown	No	No	unknown	No	0	2013-02-04	2013-02-11	07. 11/02/2013-17/02/2013	No	2013-02-15	yes	No	No	No			yes	oseltamivir	2013-02-13	No		cured	B	B
5	FEMALE	2015-02-09	07. 09/02/2015-15/02/2015	64	H. Univeryestari de Girona Dr. Josep Trueta	unknown	yes	No	No	No	No	No	unknown	No	No	unknown	No	0	2015-02-01	2015-02-05	06. 02/02/2015-08/02/2015	No	2015-02-09	yes	yes	No	No			yes	oseltamivir	2015-02-06	No		cured	B	B
5	FEMALE	2015-03-02	10. 02/03/2015-08/03/2015	54	H. Univeryestari General de la Vall d'Hebron	unknown	No	No	No	No	No	No	unknown	No	No	unknown	No	0	2015-02-10	2015-02-28	09. 23/02/2015-01/03/2015	No	2015-03-03	yes	No	No	No			yes	oseltamivir	2015-03-01	No		cured	A	NT
5	MALE	2015-02-03	06. 02/02/2015-08/02/2015	53	H. Univeryestari de Girona Dr. Josep Trueta	unknown	No	No	No	yes	No	No	unknown	No	No	unknown	No	0	2015-01-26	2015-02-01	05. 26/01/2015-01/02/2015	No	2015-02-04	No		No	No			yes	oseltamivir	2015-02-01	No		cured	A	sense subtipar
5	MALE	2015-02-09	07. 09/02/2015-15/02/2015	62	H. Univeryestari de Girona Dr. Josep Trueta	unknown	unknown	unknown	unknown	unknown	yes	yes	unknown	yes	No	unknown	No	0	2015-01-31	2015-02-03	06. 02/02/2015-08/02/2015	No	2015-02-06	No		No	No			yes	oseltamivir	2015-02-04	No		cured	A	sense subtipar
5	FEMALE	2015-02-13	07. 09/02/2015-15/02/2015	48	H. Univeryestari de Girona Dr. Josep Trueta	unknown	yes	No	No	No	No	No	unknown	No	No	unknown	No	0	2015-01-14	2015-01-25	04. 19/01/2015-25/01/2015	No	2015-01-28	yes	yes	No	No			yes	oseltamivir	2015-01-28	No		cured	A	sense subtipar
4	FEMALE	2014-01-15	03. 13/01/2014-19/01/2014	58	H. Univeryestari Arnau de Vilanova	unknown	unknown	No	yes	No	No	No	No	No	No	unknown	No	0	2014-01-07	2014-01-13	03. 13/01/2014-19/01/2014	No	2014-01-16	yes	No	yes	No			yes	oseltamivir	2014-01-13	No		cured	A	nH1N1
4	MALE	2014-02-03	06. 03/02/2014-09/02/2014	53	H. Univeryestari Joan XXIII	yes	unknown	No	No	No	No	No	unknown	No	No	unknown	unknown	0	2014-01-31	2014-02-02	05. 27/01/2014-02/02/2014	No	2014-02-05	yes	No	No	No			yes	oseltamivir	2014-02-02	No		cured	A	nH1N1
4	FEMALE	2014-01-30	05. 27/01/2014-02/02/2014	62	Hospital de Terrassa	unknown	unknown	yes	No	No	No	No	unknown	No	No	unknown	No	0	2014-01-24	2014-01-28	05. 27/01/2014-02/02/2014	No	2014-01-31	yes	No	yes	No			yes	oseltamivir	2014-01-28	No		cured	A	nH1N1
5	FEMALE	2015-03-25	13. 23/03/2015-29/03/2015	47	H. Univeryestari General de la Vall d'Hebron	unknown	No	No	No	No	No	No	unknown	No	No	unknown	No	0	2015-03-17	2015-03-22	12. 16/03/2015-22/03/2015	No	2015-03-25	yes	yes	No	No			No			No		cured	B	B
4	FEMALE	2014-03-11	11. 10/03/2014-16/03/2014	58	H. Univeryestari de Girona Dr. Josep Trueta	No	No	yes	No	No	No	No	unknown	No	No	No	No	0	2014-03-09	2014-03-10	11. 10/03/2014-16/03/2014	No	2014-03-12	yes	No	No	No			yes	oseltamivir	2014-03-10	No		cured	A	nH1N1
1	MALE	2010-12-28	52. 26/12/2010-01/01/2011	48	H. Univeryestari Mútua de Terrassa	unknown	unknown	No	No	No	No	No	unknown	No	No	unknown	No	0	2010-12-25	2010-12-25	51. 19/12/2010-25/12/2010	yes	2011-03-23	yes	yes	yes	yes			yes	oseltamivir	2010-12-27	No		cured	A	nH1N1
4	MALE	2014-03-21	12. 17/03/2014-23/03/2014	56	Hospital de Terrassa	unknown	unknown	No	yes	unknown	No	yes	unknown	No	No	unknown	No	0	2014-03-14	2014-02-16	07. 10/02/2014-16/02/2014	yes	2014-05-14	yes	No	yes	yes			yes	oseltamivir	2014-03-14	No		cured	A	nH1N1
4	FEMALE	2014-02-07	06. 03/02/2014-09/02/2014	52	Hospital de Mataró	unknown	unknown	No	yes	yes	No	No	unknown	No	No	unknown	No	0	2014-02-04	2014-02-06	06. 03/02/2014-09/02/2014	yes	2014-04-17	yes	yes	No	No			yes	oseltamivir	2014-02-07	No		cured	A	nH1N1
1	FEMALE	2011-01-13	02. 09/01/2011-15/01/2011	56	H. Univeryestari Arnau de Vilanova	unknown	unknown	yes	No	No	No	No	unknown	No	No	unknown	No	0	2011-01-07	2011-01-09	02. 09/01/2011-15/01/2011	yes	2011-03-15	No		No	No			yes	oseltamivir	2011-01-12	No		cured	A	nH1N1
4	FEMALE	2014-02-27	09. 24/02/2014-02/03/2014	61	H Sant Joan de Déu. Althaia, xarxa asyesstencial	unknown	unknown	No	No	No	No	No	unknown	No	No	unknown	No	0	2014-02-20	2014-02-23	08. 17/02/2014-23/02/2014	yes	2014-04-28	yes	No	yes	No			yes	oseltamivir	2014-02-26	No		cured	A	nH1N1
4	MALE	2014-02-20	08. 17/02/2014-23/02/2014	55	H. Univeryestari Joan XXIII	unknown	unknown	No	No	yes	yes	No	unknown	No	No	unknown	unknown	0	2014-02-16	2014-02-18	08. 17/02/2014-23/02/2014	yes	2014-04-17	yes	yes	yes	No			yes	oseltamivir	2014-02-18	No		cured	A	H3N2
5	MALE	2015-02-04	06. 02/02/2015-08/02/2015	57	Hospital de Mataró	unknown	No	No	No	yes	No	No	unknown	No	No	unknown	No	0	2015-01-23	2015-01-28	05. 26/01/2015-01/02/2015	yes	2015-03-27	yes	No	yes	No			yes	oseltamivir	2015-01-27	No		cured	A	H3N2
1	MALE	2011-02-24	08. 20/02/2011-26/02/2011	60	H. Univeryestari de Girona Dr. Josep Trueta	unknown	unknown	yes	No	No	No	No	unknown	No	No	unknown	No	0	2011-02-06	2011-02-08	06. 06/02/2011-12/02/2011	yes	2011-03-31	yes	yes	yes	No			yes	oseltamivir	2011-02-08	No		cured	A	sense subtipar
4	MALE	2014-02-10	07. 10/02/2014-16/02/2014	60	H Sant Joan de Déu. Althaia, xarxa asyesstencial	unknown	unknown	yes	yes	yes	yes	No	unknown	unknown	unknown	unknown	No	0	2014-02-01	2014-02-03	06. 03/02/2014-09/02/2014	yes	2014-03-26	yes	No	yes	No			yes	oseltamivir	2014-02-07	No		cured	A	nH1N1
4	MALE	2014-03-21	12. 17/03/2014-23/03/2014	53	Hospital de Terrassa	unknown	unknown	No	No	No	No	No	unknown	No	No	unknown	No	0	2014-03-12	2014-03-14	11. 10/03/2014-16/03/2014	yes	2014-04-25	yes	yes	yes	yes			yes	oseltamivir	2014-03-14	No		cured	A	nH1N1
4	MALE	2014-01-30	05. 27/01/2014-02/02/2014	63	Hospital de Tortosa Verge de la Cinta	unknown	unknown	No	No	No	No	No	unknown	No	No	unknown	No	0	2014-01-19	2014-01-28	05. 27/01/2014-02/02/2014	yes	2014-03-11	yes	No	yes	No			yes	oseltamivir	2014-01-28	No		cured	A	nH1N1
4	MALE	2014-02-20	08. 17/02/2014-23/02/2014	55	H. Univeryestari de Girona Dr. Josep Trueta	unknown	unknown	yes	No	No	No	No	unknown	No	No	unknown	No	0	2014-01-26	2014-02-02	05. 27/01/2014-02/02/2014	yes	2014-03-13	yes	No	yes	yes			yes	oseltamivir	2014-02-02	No		cured	A	nH1N1
4	MALE	2014-02-24	09. 24/02/2014-02/03/2014	58	Hospital de Tortosa Verge de la Cinta	unknown	unknown	No	No	yes	No	No	unknown	No	No	unknown	No	0	2014-02-15	2014-02-23	08. 17/02/2014-23/02/2014	yes	2014-04-02	yes	No	yes	No			yes	oseltamivir	2014-02-23	No		cured	A	nH1N1
5	MALE	2015-02-20	08. 16/02/2015-22/02/2015	45	Hospital de Mataró	unknown	No	No	No	No	No	No	unknown	No	No	unknown	No	0	2015-02-10	2015-02-15	07. 09/02/2015-15/02/2015	yes	2015-03-23	yes	No	yes	No			yes	oseltamivir	2015-02-20	No		cured	A	sense subtipar
1	FEMALE	2011-01-07	01. 02/01/2011-08/01/2011	53	H. Univeryestari Mútua de Terrassa	unknown	unknown	No	No	No	No	No	unknown	No	No	unknown	No	0	2011-01-01	2011-01-05	01. 02/01/2011-08/01/2011	yes	2011-02-09	yes		yes	yes			yes	oseltamivir	2011-01-05	No		cured	A	nH1N1
5	FEMALE	2015-01-08	02. 05/01/2015-11/01/2015	64	Hospital de Sabadell	unknown	No	No	No	No	No	No	unknown	No	No	unknown	No	0	2014-12-25	2015-01-01	01. 29/12/2014-04/01/2015	yes	2015-02-03	yes	No	yes	No			yes	oseltamivir	2015-01-02	No		cured	A	nH1N1
4	MALE	2014-01-31	05. 27/01/2014-02/02/2014	56	H. Univeryestari Mútua de Terrassa	unknown	unknown	No	No	No	No	No	unknown	No	No	unknown	No	0	2014-01-24	2014-01-28	05. 27/01/2014-02/02/2014	yes	2014-02-27	yes	No	yes	No			yes	oseltamivir	2014-01-28	No		cured	A	nH1N1
1	MALE	2010-12-29	52. 26/12/2010-01/01/2011	54	Hospital de Terrassa	unknown	unknown	No	yes	No	No	No	unknown	No	No	unknown	No	0	2010-12-16	2010-12-23	51. 19/12/2010-25/12/2010	yes	2011-01-21	yes	No	yes	No			yes	oseltamivir	2010-12-24	No		cured	A	nH1N1
5	MALE	2015-02-16	08. 16/02/2015-22/02/2015	58	Hospital de Mataró	unknown	No	No	No	No	No	No	unknown	No	No	unknown	No	0	2015-01-31	2015-02-06	06. 02/02/2015-08/02/2015	yes	2015-03-06	yes	yes	yes	No			yes	oseltamivir	2015-02-09	No		cured	A	nH1N1
3	FEMALE	2013-03-28	13. 25/03/2013-31/03/2013	50	Hospital de Mataró	unknown	unknown	No	No	No	No	No	unknown	No	No	unknown	No	0	2013-03-03	2013-03-07	10. 04/03/2013-10/03/2013	yes	2013-04-03	yes	yes	yes	yes			yes	oseltamivir	2013-03-08	No		cured	B	B
5	FEMALE	2015-02-20	08. 16/02/2015-22/02/2015	55	Hospital Clínic i Provincial de Barcelona	unknown	unknown	No	No	No	No	unknown	unknown	No	yes	unknown	No	0	2015-02-12	2015-02-16	08. 16/02/2015-22/02/2015	yes	2015-03-12	No		yes	yes			yes	oseltamivir	2015-02-17	No		cured	B	B
4	MALE	2014-01-30	05. 27/01/2014-02/02/2014	46	Hospital de Mataró	unknown	unknown	No	No	No	No	No	unknown	yes	No	unknown	No	0	2014-01-23	2014-01-26	04. 20/01/2014-26/01/2014	yes	2014-02-17	yes	No	No	No			yes	oseltamivir	2014-01-26	No		cured	A	nH1N1
4	FEMALE	2014-02-07	06. 03/02/2014-09/02/2014	52	H. Univeryestari Joan XXIII	yes	yes	No	No	No	No	yes	unknown	No	No	unknown	unknown	0	2014-01-30	2014-02-06	06. 03/02/2014-09/02/2014	yes	2014-02-26	yes	No	yes	No			yes	oseltamivir	2014-02-07	No		cured	A	nH1N1
4	MALE	2014-02-05	06. 03/02/2014-09/02/2014	57	H. Univeryestari Joan XXIII	yes	unknown	No	No	No	No	yes	unknown	No	yes	unknown	unknown	0	2014-02-02	2014-02-05	06. 03/02/2014-09/02/2014	yes	2014-02-24	No		yes	No			No			No		cured	A	H3N2
2	FEMALE	2012-02-21	08. 20/02/2012-26/02/2012	45	Hospital Clínic i Provincial de Barcelona	unknown	unknown	No	No	No	No	No	unknown	No	No	unknown	No	0	2012-02-16	2012-02-13	07. 13/02/2012-19/02/2012	yes	2012-03-02	yes	No	No	No			yes	oseltamivir	2012-02-20	No		cured	A	H3N2
5	MALE	2015-01-09	02. 05/01/2015-11/01/2015	51	H. Univeryestari General de la Vall d'Hebron	unknown	yes	No	No	yes	No	No	unknown	No	No	unknown	No	0	2015-01-02	2015-01-03	01. 29/12/2014-04/01/2015	yes	2015-01-20	yes	No	No	No			yes	oseltamivir	2015-01-03	No		cured	A	NT
4	MALE	2014-01-27	05. 27/01/2014-02/02/2014	55	H Sant Joan de Déu. Althaia, xarxa asyesstencial	unknown	unknown	No	No	No	No	yes	unknown	No	No	unknown	No	0	2014-01-20	2014-01-21	04. 20/01/2014-26/01/2014	yes	2014-02-07	No		yes	No			yes	oseltamivir	2014-01-22	No		cured	A	nH1N1
1	MALE	2011-02-09	06. 06/02/2011-12/02/2011	60	H. Univeryestari Arnau de Vilanova	unknown	unknown	No	No	No	No	No	unknown	No	No	unknown	No	0	2011-02-06	2011-02-07	06. 06/02/2011-12/02/2011	yes	2011-02-23	No		No	yes			yes	oseltamivir	2011-02-09	No		cured	A	nH1N1
4	MALE	2014-02-22	08. 17/02/2014-23/02/2014	58	H Sant Joan de Déu. Althaia, xarxa asyesstencial	unknown	unknown	No	No	No	No	yes	unknown	No	No	unknown	No	0	2014-02-17	2014-02-19	08. 17/02/2014-23/02/2014	yes	2014-03-07	yes	No	yes	No			yes	oseltamivir	2014-02-19	No		cured	A	nH1N1
4	FEMALE	2013-12-12	50. 09/12/2013-15/12/2013	57	H. Univeryestari Joan XXIII	unknown	unknown	yes	yes	No	No	No	unknown	No	No	unknown	No	0	2013-12-05	2013-12-07	49. 02/12/2013-08/12/2013	yes	2013-12-23	yes	No	yes	No			yes	oseltamivir	2013-12-10	No		cured	A	nH1N1
5	MALE	2015-03-23	13. 23/03/2015-29/03/2015	63	H. Univeryestari Mútua de Terrassa	unknown	No	yes	No	No	No	No	unknown	No	No	unknown	No	0	2015-03-06	2015-03-20	12. 16/03/2015-22/03/2015	yes	2015-04-05	yes	No	yes	No			yes	oseltamivir	2015-03-20	No		cured	B	B
4	MALE	2014-01-31	05. 27/01/2014-02/02/2014	51	H. Univeryestari Mútua de Terrassa	unknown	unknown	No	No	yes	No	No	unknown	yes	yes	unknown	No	0	2014-01-28	2014-01-30	05. 27/01/2014-02/02/2014	yes	2014-02-14	No		yes	yes			yes	oseltamivir	2014-01-30	No		cured	A	H3N2
4	MALE	2014-02-27	09. 24/02/2014-02/03/2014	49	Hospital de Mataró	unknown	unknown	No	No	No	No	No	unknown	No	No	unknown	No	0	2014-02-10	2014-02-13	07. 10/02/2014-16/02/2014	yes	2014-02-28	yes		No	No			yes	oseltamivir	2014-02-14	No		cured	A	nH1N1
5	MALE	2015-03-12	11. 09/03/2015-15/03/2015	54	Hospital de Mataró	unknown	No	No	No	No	No	No	unknown	No	No	unknown	No	0	2015-02-17	2015-02-27	09. 23/02/2015-01/03/2015	yes	2015-03-13	yes	No	No	No			yes	oseltamivir	2015-02-27	No		cured	B	B
4	FEMALE	2014-01-15	03. 13/01/2014-19/01/2014	59	Hospital de Tortosa Verge de la Cinta	yes	unknown	No	No	No	No	No	unknown	No	yes	unknown	No	0	2014-01-03	2014-01-07	02. 06/01/2014-12/01/2014	yes	2014-01-20	yes	No	yes	No			yes	oseltamivir		No		cured	A	sense subtipar
5	FEMALE	2015-01-29	05. 26/01/2015-01/02/2015	60	H Sant Joan de Déu. Althaia, xarxa asyesstencial	unknown	No	No	No	No	yes	No	unknown	No	No	unknown	No	0	2015-01-26	2015-01-27	05. 26/01/2015-01/02/2015	yes	2015-02-09	yes	No	No	yes			yes	oseltamivir	2015-01-27	No		cured	A	sense subtipar
1	MALE	2011-01-05	01. 02/01/2011-08/01/2011	58	H Sant Joan de Déu. Althaia, xarxa asyesstencial	unknown	unknown	yes	No	No	No	No	unknown	No	No	unknown	No	0	2010-12-30	2010-12-30	52. 26/12/2010-01/01/2011	yes	2011-01-11	No		yes	No			yes	oseltamivir	2011-01-01	No		cured	A	nH1N1
4	MALE	2014-01-13	03. 13/01/2014-19/01/2014	64	H. Univeryestari Joan XXIII	unknown	unknown	No	No	No	No	No	unknown	yes	No	unknown	unknown	0	2014-01-08	2014-01-09	02. 06/01/2014-12/01/2014	yes	2014-01-21	yes	yes	No	No			yes	oseltamivir	2014-01-09	No		cured	A	nH1N1
4	MALE	2014-02-05	06. 03/02/2014-09/02/2014	49	Hospital de Terrassa	unknown	unknown	yes	No	No	No	No	unknown	No	No	unknown	No	0	2014-01-31	2014-02-01	05. 27/01/2014-02/02/2014	yes	2014-02-13	No		yes	No			yes	oseltamivir	2014-02-01	No		cured	A	nH1N1
2	FEMALE	2012-02-20	08. 20/02/2012-26/02/2012	64	H. Univeryestari Mútua de Terrassa	unknown	unknown	No	No	No	No	No	unknown	No	yes	unknown	No	0	2012-02-14	2012-02-16	07. 13/02/2012-19/02/2012	yes	2012-02-27	yes	yes	No	No			yes	oseltamivir	2012-02-16	No		cured	A	H3N2
4	MALE	2014-01-29	05. 27/01/2014-02/02/2014	48	Hospital de Terrassa	unknown	unknown	No	No	No	No	No	unknown	No	No	unknown	No	0	2014-01-23	2014-01-24	04. 20/01/2014-26/01/2014	yes	2014-02-04	yes	yes	yes	No			yes	oseltamivir	2014-01-25	No		cured	A	H3N2
4	FEMALE	2014-02-04	06. 03/02/2014-09/02/2014	49	Hospital de Mataró	unknown	unknown	No	No	No	No	No	unknown	No	No	unknown	No	0	2014-01-25	2014-02-01	05. 27/01/2014-02/02/2014	yes	2014-02-12	yes	No	No	No			yes	oseltamivir	2014-02-01	No		cured	A	nH1N1
5	MALE	2015-03-12	11. 09/03/2015-15/03/2015	59	Hospital de Mataró	unknown	No	No	No	No	No	No	unknown	No	No	unknown	No	0	2015-02-27	2015-03-02	10. 02/03/2015-08/03/2015	yes	2015-03-13	yes	No	No	No			yes	oseltamivir	2015-03-02	No		cured	A	nH1N1
5	FEMALE	2014-02-03	06. 03/02/2014-09/02/2014	60	H. Univeryestari de Girona Dr. Josep Trueta	unknown	No	No	No	yes	No	No	unknown	No	No	unknown	No	0	2015-01-26	2015-02-03	06. 02/02/2015-08/02/2015	yes	2015-02-13	yes	yes	yes	No			yes	oseltamivir	2015-02-03	No		cured	A	sense subtipar
5	MALE	2015-03-16	12. 16/03/2015-22/03/2015	56	H. Univeryestari de Girona Dr. Josep Trueta	unknown	No	No	No	No	No	No	unknown	No	No	unknown	No	0	2015-03-05	2015-03-09	11. 09/03/2015-15/03/2015	yes	2015-03-19	yes	yes	yes	No			yes	oseltamivir	2015-03-09	No		cured	B	B
4	FEMALE	2014-02-12	07. 10/02/2014-16/02/2014	58	H Sant Joan de Déu. Althaia, xarxa asyesstencial	unknown	unknown	No	yes	yes	No	No	unknown	No	No	unknown	No	0	2014-02-08	2014-02-11	07. 10/02/2014-16/02/2014	yes	2014-02-20	yes	No	yes	No			yes	oseltamivir	2014-02-11	No		cured	A	sense subtipar
1	MALE	2011-01-18	03. 16/01/2011-22/01/2011	57	Hospital Clínic i Provincial de Barcelona	unknown	unknown	No	unknown	No	No	No	unknown	yes	No	unknown	No	0	2011-01-08	2011-01-10	02. 09/01/2011-15/01/2011	yes	2011-01-19	yes	No	No	No			yes	oseltamivir	2011-01-10	No		cured	A	nH1N1
4	MALE	2014-01-28	05. 27/01/2014-02/02/2014	49	H. Univeryestari Mútua de Terrassa	unknown	unknown	yes	No	No	No	yes	unknown	No	No	unknown	No	0	2014-01-20	2014-01-25	04. 20/01/2014-26/01/2014	yes	2014-02-03	No		No	No			yes	oseltamivir	2014-01-25	No		cured	A	nH1N1
5	MALE	2015-02-24	09. 23/02/2015-01/03/2015	58	Hospital de Mataró	unknown	No	yes	No	No	No	No	unknown	No	No	unknown	No	0	2015-02-11	2015-02-22	08. 16/02/2015-22/02/2015	yes	2015-03-03	yes	yes	yes	yes			yes	oseltamivir	2015-01-28	No		cured	A	nH1N1
4	MALE	2014-04-25	17. 21/04/2014-27/04/2014	55	H. Univeryestari Joan XXIII	No	No	No	No	No	No	No	unknown	No	No	unknown	unknown	0	2014-04-16	2014-04-20	16. 14/04/2014-20/04/2014	yes	2014-04-28	yes	yes	yes	No			yes	oseltamivir	2014-04-20	No		cured	A	sense subtipar
4	MALE	2014-02-20	08. 17/02/2014-23/02/2014	60	H. Univeryestari de Girona Dr. Josep Trueta	unknown	unknown	No	No	yes	yes	No	unknown	No	No	unknown	No	0	2014-01-25	2014-01-29	05. 27/01/2014-02/02/2014	yes	2014-02-05	yes	yes	No	No			No			No		cured	A	sense subtipar
4	MALE	2014-02-10	07. 10/02/2014-16/02/2014	55	Hospital Clínic i Provincial de Barcelona	unknown	unknown	No	No	yes	No	No	unknown	yes	No	unknown	No	0	2014-02-09	2014-02-10	07. 10/02/2014-16/02/2014	yes	2014-02-17	yes	yes	No	No			yes	oseltamivir	2014-02-10	No		cured	A	sense subtipar
4	MALE	2014-02-11	07. 10/02/2014-16/02/2014	46	H. Univeryestari Joan XXIII	unknown	unknown	No	No	No	No	No	unknown	No	No	unknown	unknown	0	2014-02-09	2014-02-11	07. 10/02/2014-16/02/2014	yes	2014-02-18	yes	No	No	No			yes	oseltamivir	2014-02-11	No		cured	A	H3N2
1	MALE	2010-12-28	52. 26/12/2010-01/01/2011	47	Hospital Clínic i Provincial de Barcelona	unknown	unknown	yes	unknown	No	No	No	unknown	No	No	unknown	No	0	2010-12-21	2010-12-23	51. 19/12/2010-25/12/2010	yes	2010-12-30	No		No	No			yes	oseltamivir	2010-12-23	No		cured	A	nH1N1
1	MALE	2010-12-30	52. 26/12/2010-01/01/2011	52	Hospital de Terrassa	unknown	unknown	yes	yes	No	No	No	unknown	No	No	unknown	No	0	2010-12-25	2010-12-28	52. 26/12/2010-01/01/2011	yes	2011-01-04	yes		yes	No			yes	oseltamivir	2010-12-28	No		cured	A	nH1N1
3	FEMALE	2013-02-26	09. 25/02/2013-03/03/2013	61	Hospital Clínic i Provincial de Barcelona	unknown	unknown	No	No	unknown	yes	yes	unknown	No	No	unknown	No	0	2013-02-14	2013-02-18	08. 18/02/2013-24/02/2013	yes	2013-02-25	No		yes	yes			yes	oseltamivir	2013-02-20	No		cured	A	nH1N1
4	MALE	2014-02-14	07. 10/02/2014-16/02/2014	48	H. Univeryestari de Girona Dr. Josep Trueta	unknown	unknown	No	No	No	No	No	unknown	No	No	unknown	No	0	2014-02-05	2014-02-12	07. 10/02/2014-16/02/2014	yes	2014-02-19			yes				yes	oseltamivir	2014-02-11	No		cured	A	nH1N1
4	FEMALE	2014-02-27	09. 24/02/2014-02/03/2014	45	H. Univeryestari Joan XXIII	yes	unknown	No	No	No	No	No	unknown	No	No	unknown	unknown	0	2014-02-20	2014-02-25	09. 24/02/2014-02/03/2014	yes	2014-03-04	yes	No	yes	No			yes	oseltamivir	2014-02-25	No		cured	A	nH1N1
4	MALE	2014-02-04	06. 03/02/2014-09/02/2014	64	H. Univeryestari Joan XXIII	yes	unknown	yes	No	No	No	No	unknown	No	No	unknown	unknown	0	2014-02-04	2014-02-04	06. 03/02/2014-09/02/2014	yes	2014-02-10	No		No	No			yes	oseltamivir	2014-02-05	No		cured	A	nH1N1
1	FEMALE	2011-01-12	02. 09/01/2011-15/01/2011	45	H Sant Joan de Déu. Althaia, xarxa asyesstencial	unknown	unknown	No	No	No	No	No	unknown	No	yes	unknown	No	0	2010-12-26	2011-01-03	01. 02/01/2011-08/01/2011	yes	2011-01-08	yes	No	No	No			yes	oseltamivir	2011-01-04	No		cured	A	sense subtipar
5	FEMALE	2015-02-10	07. 09/02/2015-15/02/2015	48	H. Univeryestari General de la Vall d'Hebron	unknown	No	No	No	No	No	No	unknown	No	No	unknown	No	0	2015-02-05	2015-02-07	06. 02/02/2015-08/02/2015	yes	2015-02-12	yes	No	No	No			yes	oseltamivir	2015-02-07	No		cured	A	nH1N1
5	MALE	2015-02-16	08. 16/02/2015-22/02/2015	50	H. Univeryestari Joan XXIII	unknown	No	No	No	No	No	No	unknown	No	yes	unknown	No	0	2015-02-02	2015-02-14	07. 09/02/2015-15/02/2015	yes	2015-02-19	yes	No	No	No			yes	oseltamivir	2015-02-14	No		cured	B	B
1	FEMALE	2010-12-22	51. 19/12/2010-25/12/2010	58	H Sant Joan de Déu. Althaia, xarxa asyesstencial	No	No	No	No	No	No	No	unknown	No	No	No	No	0	2010-12-17	2010-12-19	51. 19/12/2010-25/12/2010	yes	2010-12-22	No		No	No	No	No	yes	oseltamivir	2010-12-19	No		cured	A	nH1N1
5	MALE	2015-02-19	08. 16/02/2015-22/02/2015	82	Hospital de Terrassa	unknown	No	yes	No	No	No	No	unknown	yes	No	unknown	No	0	2015-02-17	2014-12-26	52. 22/12/2014-28/12/2014	No	2015-03-05	No		yes	No			yes	oseltamivir	2015-02-18	No		cured	A	sense subtipar
5	FEMALE	2015-03-11	11. 09/03/2015-15/03/2015	77	H. Univeryestari Mútua de Terrassa	unknown	No	No	No	yes	No	No	unknown	No	No	unknown	No	0	2015-03-09	2015-01-27	05. 26/01/2015-01/02/2015	No	2015-03-11	No		No	No			yes	oseltamivir	2015-03-10	No		cured	B	B
3	MALE	2013-02-15	07. 11/02/2013-17/02/2013	79	H. Univeryestari Mútua de Terrassa	unknown	unknown	yes	No	No	No	No	unknown	yes	No	unknown	No	0	2013-02-12	2013-02-01	05. 28/01/2013-03/02/2013	No	2013-03-13	No		No	No			yes	oseltamivir	2013-02-14	No		cured	B	B
3	FEMALE	2013-03-04	10. 04/03/2013-10/03/2013	86	H. Univeryestari Mútua de Terrassa	unknown	unknown	No	No	No	No	No	unknown	yes	No	unknown	No	0	2013-02-22	2013-02-27	09. 25/02/2013-03/03/2013	No	2013-04-05	yes	yes	No	No			yes	oseltamivir	2013-02-27	No		cured	A	nH1N1
2	MALE	2012-03-09	10. 05/03/2012-11/03/2012	73	Hospital de Terrassa	unknown	unknown	yes	yes	yes	No	No	unknown	yes	No	unknown	No	0	2012-02-25	2012-02-26	08. 20/02/2012-26/02/2012	No	2012-03-30	yes	yes	No	No			yes	oseltamivir	2012-02-26	No		cured	A	H3N2
5	MALE	2015-02-25	09. 23/02/2015-01/03/2015	77	H. Univeryestari Arnau de Vilanova	unknown	No	yes	No	yes	yes	yes	unknown	yes	No	unknown	No	0	2015-02-05	2015-01-29	05. 26/01/2015-01/02/2015	No	2015-03-03	yes	yes	No	No			yes	oseltamivir	2015-02-25	No		cured	A	H3N2
3	FEMALE	2013-02-25	09. 25/02/2013-03/03/2013	67	Hospital de Terrassa	unknown	unknown	No	No	No	No	No	unknown	No	No	unknown	No	0	2013-02-17	2013-02-21	08. 18/02/2013-24/02/2013	No	2013-03-26	yes	No	yes	No			yes	oseltamivir	2013-02-23	No		cured	B	B
4	MALE	2014-03-19	12. 17/03/2014-23/03/2014	81	H. Univeryestari Mútua de Terrassa	unknown	unknown	yes	No	No	yes	No	unknown	No	No	unknown	No	0	2014-03-15	2014-03-10	11. 10/03/2014-16/03/2014	No	2014-04-03	yes	No	No	No			yes	oseltamivir		No		cured	A	H3N2
4	FEMALE	2014-01-13	03. 13/01/2014-19/01/2014	82	H. Univeryestari Joan XXIII	unknown	unknown	No	No	No	No	No	unknown	yes	No	unknown	unknown	0	2013-12-26	2013-12-30	01. 30/12/2013-05/01/2014	No	2014-01-21	yes	No	No	No			yes	oseltamivir	2014-01-11	No		cured	A	nH1N1
4	FEMALE	2014-01-22	04. 20/01/2014-26/01/2014	86	Hospital de Terrassa	unknown	unknown	yes	No	No	No	No	unknown	No	No	unknown	No	0	2014-01-13	2014-01-15	03. 13/01/2014-19/01/2014	No	2014-02-05	No		yes	No			yes	oseltamivir	2014-01-15	No		cured	A	H3N2
3	MALE	2013-03-28	13. 25/03/2013-31/03/2013	74	Hospital de Mataró	unknown	unknown	yes	No	No	No	No	unknown	No	No	unknown	No	0	2013-03-15	2013-03-15	11. 11/03/2013-17/03/2013	No	2013-04-04	yes	No	No	No			yes	oseltamivir	2013-03-22	No		cured	A	nH1N1
3	MALE	2013-02-13	07. 11/02/2013-17/02/2013	72	Hospital de Mataró	unknown	unknown	No	No	No	No	No	unknown	No	No	unknown	No	0	2013-02-07	2013-02-08	06. 04/02/2013-10/02/2013	No	2013-02-25	yes	No	No	No			yes	oseltamivir	2013-02-12	No		cured	B	B
5	FEMALE	2015-03-04	10. 02/03/2015-08/03/2015	86	Hospital de Terrassa	unknown	No	No	No	yes	No	No	unknown	yes	No	unknown	No	0	2015-02-26	2015-02-22	08. 16/02/2015-22/02/2015	No	2015-03-10	No		yes	yes			yes	oseltamivir	2015-02-28	No		cured	A	sense subtipar
1	FEMALE	2011-01-24	04. 23/01/2011-29/01/2011	72	H. Univeryestari Arnau de Vilanova	unknown	unknown	No	No	No	No	yes	unknown	No	No	unknown	No	0	2011-01-19	2011-01-24	04. 23/01/2011-29/01/2011	No	2011-02-08	yes	yes	No	No			yes	oseltamivir	2011-01-24	No		cured	A	sense subtipar
5	FEMALE	2015-02-26	09. 23/02/2015-01/03/2015	70	H. Univeryestari General de la Vall d'Hebron	unknown	No	yes	No	No	No	No	unknown	yes	No	unknown	No	0	2015-02-17	2015-02-22	08. 16/02/2015-22/02/2015	No	2015-03-09	yes	No	No	No			yes	oseltamivir	2015-02-22	No		cured	A	NT
4	MALE	2014-01-20	04. 20/01/2014-26/01/2014	79	Hospital de Terrassa	unknown	unknown	yes	No	yes	No	No	unknown	yes	No	unknown	No	0	2014-01-12	2014-01-14	03. 13/01/2014-19/01/2014	No	2014-01-28	No		yes	No			yes	oseltamivir	2014-01-15	No		cured	A	H3N2
4	FEMALE	2014-02-13	07. 10/02/2014-16/02/2014	69	H. Univeryestari Joan XXIII	unknown	unknown	yes	yes	yes	No	No	unknown	yes	No	unknown	unknown	0	2014-02-05	2014-02-07	06. 03/02/2014-09/02/2014	No	2014-02-20	No		No	No			yes	oseltamivir	2014-02-13	No		cured	A	sense subtipar
5	FEMALE	2015-02-18	08. 16/02/2015-22/02/2015	68	Hospital de Terrassa	unknown	No	No	yes	yes	No	No	unknown	No	No	unknown	No	0	2015-02-11	2015-02-13	07. 09/02/2015-15/02/2015	No	2015-02-26	No		yes	No			yes	oseltamivir	2015-02-14	No		cured	A	sense subtipar
2	MALE	2012-03-06	10. 05/03/2012-11/03/2012	94	Hospital Clínic i Provincial de Barcelona	unknown	unknown	No	No	No	No	No	unknown	No	No	unknown	No	0	2012-02-24	2012-02-25	08. 20/02/2012-26/02/2012	No	2012-03-09	yes	yes	No	No			No			No		cured	A	H3N2
4	FEMALE	2014-01-31	05. 27/01/2014-02/02/2014	83	H. Univeryestari Mútua de Terrassa	unknown	unknown	yes	yes	yes	No	No	unknown	No	No	unknown	No	0	2014-01-24	2014-01-28	05. 27/01/2014-02/02/2014	No	2014-02-10	yes	No	yes	yes			yes	oseltamivir		No		cured	A	H3N2
5	FEMALE	2015-03-12	11. 09/03/2015-15/03/2015	82	Hospital de Mataró	unknown	No	No	No	No	No	No	unknown	No	No	unknown	No	0	2015-02-22	2015-02-26	09. 23/02/2015-01/03/2015	No	2015-03-11	yes	No	No	No			yes	oseltamivir	2015-02-27	No		cured	A	nH1N1
5	MALE	2015-02-18	08. 16/02/2015-22/02/2015	72	Hospital de Terrassa	unknown	No	yes	No	No	No	No	unknown	No	No	unknown	No	0	2015-02-10	2015-02-12	07. 09/02/2015-15/02/2015	No	2015-02-24	No		yes	No			yes	oseltamivir	2015-02-13	No		cured	A	sense subtipar
5	FEMALE	2015-02-24	09. 23/02/2015-01/03/2015	83	Hospital de Terrassa	unknown	No	No	No	No	yes	No	unknown	No	No	unknown	No	0	2015-02-13	2015-02-18	08. 16/02/2015-22/02/2015	No	2015-03-02	No		yes	No			yes	oseltamivir		No		cured	A	sense subtipar
5	FEMALE	2015-03-06	10. 02/03/2015-08/03/2015	79	Hospital de Terrassa	unknown	No	No	No	No	No	No	unknown	No	No	unknown	No	0	2015-02-28	2015-02-26	09. 23/02/2015-01/03/2015	No	2015-03-10	yes	No	No	No			yes	oseltamivir	2015-03-02	No		cured	A	sense subtipar
2	MALE	2012-02-24	08. 20/02/2012-26/02/2012	73	H. Univeryestari Mútua de Terrassa	unknown	unknown	No	No	No	No	No	unknown	yes	No	unknown	No	0	2012-02-18	2012-02-22	08. 20/02/2012-26/02/2012	No	2012-03-05	yes	yes	No	No			yes	oseltamivir	2012-02-23	No		cured	A	H3N2
2	FEMALE	2012-03-01	09. 27/02/2012-04/03/2012	69	H. Univeryestari Mútua de Terrassa	unknown	unknown	yes	No	No	No	No	unknown	No	No	unknown	No	0	2012-02-24	2012-02-25	08. 20/02/2012-26/02/2012	No	2012-03-08	yes	No	No	No			yes	oseltamivir	2012-02-25	No		cured	A	H3N2
5	MALE	2015-01-29	05. 26/01/2015-01/02/2015	84	H. Univeryestari Mútua de Terrassa	unknown	No	No	No	No	No	No	unknown	No	unknown	unknown	No	0	2015-01-18	2015-01-28	05. 26/01/2015-01/02/2015	No	2015-02-09	yes	No	No	No			yes	oseltamivir	2015-01-28	No		cured	A	H3N2
5	FEMALE	2014-12-10	50. 08/12/2014-14/12/2014	72	H. Univeryestari General de la Vall d'Hebron	unknown	No	No	No	yes	No	No	unknown	No	No	unknown	No	0	2014-12-02	2014-12-05	49. 01/12/2014-07/12/2014	No	2014-12-17	yes	yes	No	No			yes	oseltamivir	2014-12-06	No		cured	A	nH1N1
1	FEMALE	2011-01-05	01. 02/01/2011-08/01/2011	76	H. Univeryestari Joan XXIII	unknown	unknown	yes	No	yes	No	yes	unknown	No	yes	unknown	No	0	2010-12-25	2010-12-31	52. 26/12/2010-01/01/2011	No	2011-01-11	yes	No	No	No			yes	oseltamivir	2011-01-03	No		cured	A	nH1N1
4	MALE	2013-12-24	52. 23/12/2013-29/12/2013	80	Hospital Clínic i Provincial de Barcelona	unknown	unknown	yes	No	No	yes	yes	unknown	No	No	unknown	No	0	2013-12-05	2013-12-06	49. 02/12/2013-08/12/2013	No	2013-12-17	yes	yes	No	No			yes	oseltamivir	2013-12-18	No		cured	A	nH1N1
3	MALE	2013-01-21	04. 21/01/2013-27/01/2013	76	Hospital Clínic i Provincial de Barcelona	unknown	unknown	No	No	No	No	No	unknown	No	No	unknown	No	0	2013-01-14	2013-01-14	03. 14/01/2013-20/01/2013	No	2013-01-25	yes		No	No						No		cured	B	B
2	FEMALE	2012-03-06	10. 05/03/2012-11/03/2012	67	H Sant Joan de Déu. Althaia, xarxa asyesstencial	unknown	unknown	No	No	yes	No	No	unknown	No	No	unknown	No	0	2012-02-24	2012-03-03	09. 27/02/2012-04/03/2012	No	2012-03-13	yes	yes	No	No			yes	oseltamivir	2012-03-04	No		cured	A	sense subtipar
5	MALE	2015-03-12	11. 09/03/2015-15/03/2015	68	Hospital de Mataró	unknown	No	No	No	No	No	No	unknown	yes	No	unknown	No	0	2015-02-12	2015-02-27	09. 23/02/2015-01/03/2015	No	2015-03-09	yes	No	No	No			yes	oseltamivir	2015-03-02	No		cured	A	sense subtipar
2	FEMALE	2012-02-09	06. 06/02/2012-12/02/2012	70	Hospital Clínic i Provincial de Barcelona	unknown	unknown	yes	No	yes	No	No	unknown	yes	No	unknown	No	0	2012-02-04	2012-02-04	05. 30/01/2012-05/02/2012	No	2012-02-14	yes	yes	No	No			yes	oseltamivir	2012-02-08	No		cured	A	H3N2
4	MALE	2014-02-17	08. 17/02/2014-23/02/2014	88	Hospital Clínic i Provincial de Barcelona	unknown	unknown	No	unknown	No	yes	yes	unknown	yes	No	unknown	No	0	2014-02-08	2014-02-16	07. 10/02/2014-16/02/2014	No	2014-02-26	yes	yes	No	No			yes	oseltamivir	2014-02-19	No		cured	A	nH1N1
3	FEMALE	2013-02-26	09. 25/02/2013-03/03/2013	74	Hospital Clínic i Provincial de Barcelona	unknown	unknown	No	No	No	No	yes	unknown	No	yes	unknown	No	0	2013-02-14	2013-02-18	08. 18/02/2013-24/02/2013	No	2013-02-28	No		yes	No			yes	oseltamivir	2013-02-19	No		cured	B	B
4	FEMALE	2014-02-14	07. 10/02/2014-16/02/2014	87	H. Univeryestari Mútua de Terrassa	unknown	unknown	No	No	yes	No	No	unknown	No	No	unknown	No	0	2014-02-08	2014-02-11	07. 10/02/2014-16/02/2014	No	2014-02-20	yes	No	No	No			yes	oseltamivir		No		cured	A	H3N2
1	MALE	2011-01-12	02. 09/01/2011-15/01/2011	77	H Sant Joan de Déu. Althaia, xarxa asyesstencial	unknown	unknown	No	No	No	No	No	unknown	No	No	unknown	No	0	2010-12-28	2011-01-05	01. 02/01/2011-08/01/2011	No	2011-01-14	No		No	No			yes	oseltamivir	2011-01-06	No		cured	A	nH1N1
5	FEMALE	2015-02-04	06. 02/02/2015-08/02/2015	71	H. Univeryestari General de la Vall d'Hebron	unknown	No	yes	No	No	No	yes	unknown	No	No	unknown	No	0	2015-02-01	2015-02-03	06. 02/02/2015-08/02/2015	No	2015-02-12	yes	yes	No	No			yes	oseltamivir	2015-02-03	No		cured	A	nH1N1
3	MALE	2013-04-03	14. 01/04/2013-07/04/2013	69	Hospital Clínic i Provincial de Barcelona	unknown	unknown	yes	No	No	unknown	unknown	unknown	yes	No	unknown	No	0	2013-03-15	2013-03-22	12. 18/03/2013-24/03/2013	No	2013-03-30	yes	No	No	No			yes	oseltamivir	2013-03-22	No		cured	A	sense subtipar
2	MALE	2012-02-09	06. 06/02/2012-12/02/2012	90	Hospital Clínic i Provincial de Barcelona	unknown	unknown	yes	No	No	yes	No	unknown	yes	No	unknown	No	0	2012-02-05	2012-02-06	06. 06/02/2012-12/02/2012	No	2012-02-14	yes	No	No	No			yes	oseltamivir	2012-02-09	No		cured	A	H3N2
2	FEMALE	2012-03-06	10. 05/03/2012-11/03/2012	99	Hospital Clínic i Provincial de Barcelona	unknown	unknown	No	No	yes	No	No	unknown	yes	No	unknown	No	0	2012-02-21	2012-02-27	09. 27/02/2012-04/03/2012	No	2012-03-06	No		yes	No			yes	oseltamivir	2012-03-02	No		cured	A	H3N2
4	FEMALE	2014-02-19	08. 17/02/2014-23/02/2014	73	H. Univeryestari Joan XXIII	unknown	yes	No	No	No	No	No	unknown	yes	No	unknown	unknown	0	2014-02-16	2014-02-17	08. 17/02/2014-23/02/2014	No	2014-02-25	No		No	No			yes	oseltamivir	2014-02-18	No		cured	A	nH1N1
4	FEMALE	2014-03-11	11. 10/03/2014-16/03/2014	70	H. Univeryestari Mútua de Terrassa	unknown	unknown	No	No	No	No	yes	unknown	No	No	unknown	No	0	2014-03-02	2014-03-04	10. 03/03/2014-09/03/2014	No	2014-03-12	yes	No	No	No			yes	oseltamivir	2014-03-06	No		cured	A	nH1N1
5	FEMALE	2015-02-20	08. 16/02/2015-22/02/2015	78	Hospital Clínic i Provincial de Barcelona	unknown	unknown	No	No	No	No	No	unknown	No	No	unknown	No	0	2015-02-03	2015-02-17	08. 16/02/2015-22/02/2015	No	2015-02-25	yes	No	No	No			yes	oseltamivir	2015-02-18	No		cured	B	B
4	FEMALE	2014-03-11	11. 10/03/2014-16/03/2014	69	Hospital Clínic i Provincial de Barcelona	unknown	unknown	No	unknown	No	No	No	unknown	yes	No	unknown	No	0	2014-03-04	2014-03-05	10. 03/03/2014-09/03/2014	No	2014-03-12	yes	yes	No	No			yes	oseltamivir	2014-03-06	No		cured	A	sense subtipar
5	FEMALE	2015-03-25	13. 23/03/2015-29/03/2015	85	H. Univeryestari Mútua de Terrassa	unknown	No	No	No	No	No	No	unknown	No	No	unknown	No	0	2015-03-20	2015-03-23	13. 23/03/2015-29/03/2015	No	2015-03-30	yes	No	No	No			yes	oseltamivir		No		cured	A	sense subtipar
2	FEMALE	2012-03-14	11. 12/03/2012-18/03/2012	79	H. Univeryestari Mútua de Terrassa	unknown	unknown	No	No	No	No	No	unknown	yes	No	unknown	No	0	2012-03-09	2012-03-12	11. 12/03/2012-18/03/2012	No	2012-03-19	yes	yes	No	No			yes	oseltamivir	2012-03-12	No		cured	A	H3N2
4	FEMALE	2014-02-04	06. 03/02/2014-09/02/2014	81	H. Univeryestari Joan XXIII	unknown	unknown	No	No	No	yes	No	unknown	yes	No	unknown	unknown	0	2014-02-03	2014-02-04	06. 03/02/2014-09/02/2014	No	2014-02-11	yes	No	No	No			No			No		cured	A	H3N2
4	MALE	2014-01-21	04. 20/01/2014-26/01/2014	73	H. Univeryestari Mútua de Terrassa	unknown	unknown	No	No	No	No	No	unknown	No	No	unknown	No	0	2014-01-13	2014-01-18	03. 13/01/2014-19/01/2014	No	2014-01-25	yes	No	No	No			yes	oseltamivir	2014-01-18	No		cured	A	H3N2
4	FEMALE	2014-01-08	02. 06/01/2014-12/01/2014	76	Hospital de Terrassa	unknown	unknown	yes	No	No	No	No	unknown	No	No	unknown	No	0	2013-12-30	2013-12-31	01. 30/12/2013-05/01/2014	No	2014-01-07	No		yes	No			yes	oseltamivir	2014-01-01	No		cured	A	H3N2
4	MALE	2014-01-20	04. 20/01/2014-26/01/2014	78	Hospital de Terrassa	unknown	unknown	yes	No	No	No	No	unknown	No	No	unknown	No	0	2014-01-12	2014-01-15	03. 13/01/2014-19/01/2014	No	2014-01-22	No		yes	No			yes	oseltamivir	2014-01-15	No		cured	A	H3N2
5	FEMALE	2015-02-26	09. 23/02/2015-01/03/2015	90	H. Univeryestari Mútua de Terrassa	unknown	No	No	No	No	No	No	unknown	No	No	unknown	No	0	2015-02-21	2015-02-24	09. 23/02/2015-01/03/2015	No	2015-03-03	yes	yes	No	No			yes	oseltamivir	2015-02-24	No		cured	A	H3N2
1	MALE	2011-01-10	02. 09/01/2011-15/01/2011	77	H. Univeryestari Mútua de Terrassa	unknown	unknown	No	No	No	No	yes	unknown	No	yes	unknown	No	0	2010-12-25	2011-01-07	01. 02/01/2011-08/01/2011	No	2011-01-14	yes	yes	No	No			yes	oseltamivir	2011-01-07	No		cured	A	nH1N1
4	MALE	2014-01-27	05. 27/01/2014-02/02/2014	82	Hospital de Tortosa Verge de la Cinta	No	unknown	yes	yes	No	No	No	unknown	yes	No	unknown	No	0	2014-01-18	2014-01-22	04. 20/01/2014-26/01/2014	No	2014-01-28	yes	No	No	No			yes	oseltamivir		No		cured	A	sense subtipar
5	FEMALE	2015-01-08	02. 05/01/2015-11/01/2015	94	H. Univeryestari Mútua de Terrassa	unknown	No	No	No	No	No	No	unknown	No	No	unknown	No	0	2015-01-06	2015-01-07	02. 05/01/2015-11/01/2015	No	2015-01-13	yes	yes	No	No			No			No		cured	A	sense subtipar
5	MALE	2015-02-20	08. 16/02/2015-22/02/2015	67	Hospital de Mataró	unknown	No	No	No	No	No	yes	unknown	No	No	unknown	No	0	2015-02-15	2015-02-17	08. 16/02/2015-22/02/2015	No	2015-02-23	yes	yes	No	No			yes	oseltamivir	2015-02-17	No		cured	A	sense subtipar
4	FEMALE	2014-02-07	06. 03/02/2014-09/02/2014	77	H. Univeryestari Joan XXIII	unknown	unknown	No	No	yes	No	No	unknown	No	No	unknown	unknown	0	2014-01-28	2014-02-05	06. 03/02/2014-09/02/2014	No	2014-02-11	No		No	No			yes	oseltamivir	2014-02-07	No		cured	A	H3N2
4	FEMALE	2014-01-29	05. 27/01/2014-02/02/2014	87	Hospital de Terrassa	unknown	unknown	No	No	yes	yes	No	unknown	No	No	unknown	No	0	2014-01-24	2014-01-25	04. 20/01/2014-26/01/2014	No	2014-01-31	No		yes	No			yes	oseltamivir	2014-01-25	No		cured	A	H3N2
4	MALE	2014-02-20	08. 17/02/2014-23/02/2014	65	Hospital de Terrassa	unknown	unknown	No	No	No	No	yes	unknown	No	No	unknown	No	0	2014-02-13	2014-02-14	07. 10/02/2014-16/02/2014	No	2014-02-20	yes	yes	yes	No			yes	oseltamivir	2014-02-14	No		cured	A	H3N2
5	FEMALE	2015-02-02	06. 02/02/2015-08/02/2015	83	H. Univeryestari Mútua de Terrassa	No	No	No	No	No	No	No	No	No	No	unknown	No	0	2015-01-26	2015-01-29	05. 26/01/2015-01/02/2015	No	2015-02-04	yes	yes	No	No			yes	oseltamivir	2015-01-30	No		cured	A	H3N2
1	FEMALE	2011-01-07	01. 02/01/2011-08/01/2011	72	H. Univeryestari Mútua de Terrassa	unknown	unknown	No	No	No	No	No	unknown	No	No	unknown	No	0	2011-01-02	2011-01-05	01. 02/01/2011-08/01/2011	No	2011-01-11	yes	No	No	No			yes	oseltamivir	2011-01-06	No		cured	A	nH1N1
4	FEMALE	2014-03-21	12. 17/03/2014-23/03/2014	88	Hospital de Terrassa	unknown	unknown	No	No	No	yes	No	unknown	No	No	unknown	No	0	2014-03-13	2014-03-14	11. 10/03/2014-16/03/2014	No	2014-03-20	No		yes	No			yes	oseltamivir	2014-03-14	No		cured	A	nH1N1
3	FEMALE	2013-03-06	10. 04/03/2013-10/03/2013	75	H. Univeryestari Joan XXIII	unknown	unknown	yes	No	yes	No	No	unknown	yes	No	unknown	unknown	0	2013-02-23	2013-02-27	09. 25/02/2013-03/03/2013	No	2013-03-05	yes	No	No	No			No			No		cured	B	B
3	FEMALE	2013-02-01	05. 28/01/2013-03/02/2013	80	H. Univeryestari Mútua de Terrassa	unknown	unknown	No	No	No	No	No	unknown	No	No	unknown	No	0	2013-01-31	2013-02-01	05. 28/01/2013-03/02/2013	No	2013-02-07	yes	No	No	No			yes	oseltamivir	2013-02-01	No		cured	B	B
2	MALE	2012-02-24	08. 20/02/2012-26/02/2012	71	H Sant Joan de Déu. Althaia, xarxa asyesstencial	unknown	unknown	No	No	No	No	No	unknown	No	No	unknown	No	0	2012-02-13	2012-02-18	07. 13/02/2012-19/02/2012	No	2012-02-23	yes	yes	No	No			No			No		cured	A	sense subtipar
4	FEMALE	2014-01-07	02. 06/01/2014-12/01/2014	70	H. Univeryestari Joan XXIII	yes	unknown	yes	No	No	No	No	No	No	No	unknown	unknown	0	2013-12-19	2013-12-29	52. 23/12/2013-29/12/2013	No	2014-01-03	No		yes	No			No			No		cured	A	sense subtipar
4	MALE	2014-02-07	06. 03/02/2014-09/02/2014	91	Hospital Clínic i Provincial de Barcelona	unknown	unknown	No	No	yes	No	yes	unknown	No	No	unknown	No	0	2014-02-06	2014-02-08	06. 03/02/2014-09/02/2014	No	2014-02-13	No		No	No			yes	oseltamivir	2014-02-08	No		cured	A	sense subtipar
4	MALE	2014-02-28	09. 24/02/2014-02/03/2014	75	Hospital de Tortosa Verge de la Cinta	yes	unknown	yes	No	No	No	No	unknown	No	No	unknown	No	0	2014-02-21	2014-02-26	09. 24/02/2014-02/03/2014	No	2014-03-03	yes	No	No	No			yes	oseltamivir		No		cured	A	sense subtipar
5	MALE	2015-02-24	09. 23/02/2015-01/03/2015	76	H Sant Joan de Déu. Althaia, xarxa asyesstencial	unknown	No	No	No	No	No	No	No	yes	No	unknown	No	0	2015-02-17	2015-02-20	08. 16/02/2015-22/02/2015	No	2015-02-25	yes						yes	oseltamivir	2015-02-21	No		cured	A	sense subtipar
4	MALE	2014-02-08	06. 03/02/2014-09/02/2014	80	H. Univeryestari Joan XXIII	yes	No	No	No	yes	No	No	unknown	No	No	unknown	unknown	0	2014-02-03	2014-02-07	06. 03/02/2014-09/02/2014	No	2014-02-12	yes	No	No	No			yes	oseltamivir	2014-02-07	No		cured	A	H3N2
4	FEMALE	2014-01-06	02. 06/01/2014-12/01/2014	79	Hospital Clínic i Provincial de Barcelona	unknown	unknown	yes	unknown	No	No	No	unknown	No	No	unknown	No	0	2013-12-31	2014-01-05	01. 30/12/2013-05/01/2014	No	2014-01-10	yes	No	No	No			yes	oseltamivir	2014-01-06	No		cured	A	H3N2
4	FEMALE	2014-01-22	04. 20/01/2014-26/01/2014	76	Hospital de Terrassa	unknown	unknown	No	No	No	No	No	unknown	No	No	unknown	No	0	2014-01-16	2014-01-19	03. 13/01/2014-19/01/2014	No	2014-01-24	yes	yes	yes	No			yes	oseltamivir	2014-01-19	No		cured	A	H3N2
1	MALE	2010-12-30	52. 26/12/2010-01/01/2011	78	H Sant Joan de Déu. Althaia, xarxa asyesstencial	unknown	unknown	yes	No	No	No	No	unknown	No	No	unknown	No	0	2010-12-29	2010-12-30	52. 26/12/2010-01/01/2011	No	2011-01-04	yes	No	No	No			yes	oseltamivir	2010-12-30	No		cured	A	nH1N1
4	FEMALE	2014-01-24	04. 20/01/2014-26/01/2014	65	H. Univeryestari Joan XXIII	unknown	unknown	No	No	No	No	No	unknown	No	No	unknown	unknown	0	2014-01-19	2014-01-23	04. 20/01/2014-26/01/2014	No	2014-01-28	yes	No	No	No			yes	oseltamivir	2014-01-23	No		cured	A	nH1N1
4	MALE	2014-02-06	06. 03/02/2014-09/02/2014	82	H. Univeryestari Joan XXIII	unknown	unknown	No	No	No	No	No	unknown	yes	No	unknown	unknown	0	2014-01-27	2014-02-05	06. 03/02/2014-09/02/2014	No	2014-02-10	yes	No	No	No			yes	oseltamivir	2014-02-06	No		cured	A	nH1N1
5	FEMALE	2015-03-13	11. 09/03/2015-15/03/2015	90	H Sant Joan de Déu. Althaia, xarxa asyesstencial	unknown	No	No	No	No	No	No	unknown	yes	No	unknown	No	0	2015-02-08	2015-02-12	07. 09/02/2015-15/02/2015	No	2015-02-17	yes	No	No	No			yes	oseltamivir	2015-02-12	No		cured	A	nH1N1
5	FEMALE	2015-03-06	10. 02/03/2015-08/03/2015	83	H. Univeryestari Mútua de Terrassa	unknown	No	No	No	No	yes	No	unknown	No	No	unknown	No	0	2015-02-28	2015-03-04	10. 02/03/2015-08/03/2015	No	2015-03-09	yes	No	No	No			No			No		cured	A	nH1N1
5	MALE	2015-02-26	09. 23/02/2015-01/03/2015	86	H. Univeryestari General de la Vall d'Hebron	unknown	No	No	No	No	No	No	unknown	No	No	unknown	No	0	2015-02-14	2015-02-21	08. 16/02/2015-22/02/2015	No	2015-02-25	yes	No	No	No			yes	oseltamivir	2015-02-21	No		cured	A	NT
5	FEMALE	2015-03-17	12. 16/03/2015-22/03/2015	81	Hospital Clínic i Provincial de Barcelona	unknown	unknown	No	No	No	No	No	unknown	yes	No	unknown	No	0	2015-03-01	2015-03-08	10. 02/03/2015-08/03/2015	No	2015-03-12	yes	yes	No	No			yes	oseltamivir	2015-03-10	No		cured	A	NT
5	FEMALE	2015-02-18	08. 16/02/2015-22/02/2015	75	Hospital de Terrassa	unknown	No	No	No	No	No	No	unknown	No	No	unknown	No	0	2015-02-15	2015-02-16	08. 16/02/2015-22/02/2015	No	2015-02-20	yes	No	No	No			yes	oseltamivir	2015-02-17	No		cured	A	sense subtipar
5	FEMALE	2015-02-26	09. 23/02/2015-01/03/2015	81	Hospital de Terrassa	unknown	No	No	No	No	No	No	unknown	yes	No	unknown	No	0	2015-02-21	2015-02-23	09. 23/02/2015-01/03/2015	No	2015-02-27	No		yes	No			yes	oseltamivir	2015-02-23	No		cured	A	sense subtipar
4	MALE	2014-01-21	04. 20/01/2014-26/01/2014	81	H. Univeryestari Mútua de Terrassa	unknown	unknown	yes	No	No	No	yes	unknown	unknown	No	unknown	No	0	2014-01-19	2014-01-20	04. 20/01/2014-26/01/2014	No	2014-01-24	yes	No	No	No			yes	oseltamivir		No		cured	A	H3N2
4	FEMALE	2014-01-28	05. 27/01/2014-02/02/2014	74	H. Univeryestari Mútua de Terrassa	unknown	unknown	No	No	No	No	No	unknown	yes	No	unknown	No	0	2014-01-14	2014-01-24	04. 20/01/2014-26/01/2014	No	2014-01-28	yes	No	No	No			yes	oseltamivir	2014-01-23	No		cured	A	H3N2
4	MALE	2014-01-20	04. 20/01/2014-26/01/2014	66	Hospital de Terrassa	unknown	unknown	yes	No	yes	No	No	unknown	No	No	unknown	No	0	2014-01-06	2014-01-16	03. 13/01/2014-19/01/2014	No	2014-01-20	No		yes	No			yes	oseltamivir	2014-01-16	No		cured	A	H3N2
4	MALE	2014-02-11	07. 10/02/2014-16/02/2014	79	Hospital de Terrassa	unknown	unknown	No	No	No	No	No	unknown	No	No	unknown	No	0	2014-02-07	2014-02-10	07. 10/02/2014-16/02/2014	No	2014-02-14	No		yes	No			yes	oseltamivir		No		cured	A	H3N2
5	MALE	2015-02-16	08. 16/02/2015-22/02/2015	81	H. Univeryestari Mútua de Terrassa	unknown	No	yes	No	yes	No	No	unknown	No	No	unknown	No	0	2015-02-11	2015-02-14	07. 09/02/2015-15/02/2015	No	2015-02-18	yes	No	No	No			yes	oseltamivir		No		cured	A	H3N2
5	FEMALE	2015-02-25	09. 23/02/2015-01/03/2015	72	H. Univeryestari Mútua de Terrassa	unknown	No	No	No	yes	No	No	unknown	No	No	unknown	No	0	2015-02-21	2015-02-23	09. 23/02/2015-01/03/2015	No	2015-02-27	yes	No	No	No			yes	oseltamivir		No		cured	A	H3N2
4	FEMALE	2014-02-27	09. 24/02/2014-02/03/2014	70	Hospital de Mataró	unknown	unknown	No	No	No	No	No	unknown	No	No	unknown	No	0	2014-02-14	2014-02-17	08. 17/02/2014-23/02/2014	No	2014-02-21	yes	No	No	No			yes	oseltamivir	2014-02-18	No		cured	A	nH1N1
5	FEMALE	2015-01-22	04. 19/01/2015-25/01/2015	81	H Sant Joan de Déu. Althaia, xarxa asyesstencial	unknown	No	No	No	No	No	No	unknown	No	No	unknown	No	0	2015-01-15	2015-01-19	04. 19/01/2015-25/01/2015	No	2015-01-23	yes		No	No			yes	oseltamivir	2015-01-20	No		cured	A	nH1N1
5	MALE	2015-03-03	10. 02/03/2015-08/03/2015	84	H. Univeryestari Mútua de Terrassa	unknown	No	No	No	No	No	No	unknown	yes	No	unknown	No	0	2015-02-27	2015-02-28	09. 23/02/2015-01/03/2015	No	2015-03-04	yes	yes	No	No			yes	oseltamivir	2015-02-28	No		cured	A	nH1N1
5	FEMALE	2015-03-12	11. 09/03/2015-15/03/2015	88	Hospital de Mataró	unknown	No	No	No	No	No	No	unknown	yes	No	unknown	No	0	2015-02-25	2015-03-02	10. 02/03/2015-08/03/2015	No	2015-03-06	yes	No	No	No			yes	oseltamivir	2015-03-02	No		cured	B	B
5	FEMALE	2015-02-13	07. 09/02/2015-15/02/2015	83	Hospital de Terrassa	unknown	yes	No	No	No	No	No	unknown	No	No	unknown	No	0	2015-02-07	2015-02-10	07. 09/02/2015-15/02/2015	No	2015-02-13	yes	No	No	No			yes	oseltamivir	2015-02-11	No		cured	A	sense subtipar
3	MALE	2013-02-26	09. 25/02/2013-03/03/2013	65	Hospital Clínic i Provincial de Barcelona	unknown	unknown	No	No	No	No	yes	unknown	No	No	unknown	No	0	2013-02-12	2013-02-19	08. 18/02/2013-24/02/2013	No	2013-02-22	yes		No	No			yes	oseltamivir	2013-02-20	No		cured	A	H3N2
5	FEMALE	2015-02-24	09. 23/02/2015-01/03/2015	86	Hospital Clínic i Provincial de Barcelona	unknown	unknown	No	No	No	yes	No	unknown	yes	No	unknown	No	0	2015-02-18	2015-02-21	08. 16/02/2015-22/02/2015	No	2015-02-24	yes	No	No	No			yes	oseltamivir	2015-02-22	No		cured	A	H3N2
4	MALE	2014-02-11	07. 10/02/2014-16/02/2014	68	H. Univeryestari Joan XXIII	No	unknown	yes	No	yes	No	unknown	unknown	yes	No	unknown	unknown	0	2014-02-07	2014-02-10	07. 10/02/2014-16/02/2014	No	2014-02-13	No		No	No			yes	oseltamivir	2014-02-10	No		cured	A	nH1N1
4	FEMALE	2014-03-14	11. 10/03/2014-16/03/2014	80	H. Univeryestari Mútua de Terrassa	unknown	unknown	No	No	No	No	No	unknown	yes	No	unknown	No	0	2014-03-08	2014-03-11	11. 10/03/2014-16/03/2014	No	2014-03-14	yes	yes	No	No			yes	oseltamivir	2014-03-11	No		cured	A	nH1N1
5	MALE	2015-02-09	07. 09/02/2015-15/02/2015	74	H. Univeryestari General de la Vall d'Hebron	unknown	No	No	No	No	No	No	unknown	yes	No	unknown	No	0	2015-02-05	2015-02-07	06. 02/02/2015-08/02/2015	No	2015-02-10	yes	No	No	No			yes	oseltamivir	2015-02-07	No		cured	A	nH1N1
5	MALE	2015-02-23	09. 23/02/2015-01/03/2015	65	H. Univeryestari Mútua de Terrassa	unknown	No	No	No	yes	No	No	unknown	No	No	unknown	No	0	2015-02-16	2015-02-22	08. 16/02/2015-22/02/2015	No	2015-02-25	No		No	No			yes	oseltamivir	2015-02-22	No		cured	A	nH1N1
4	MALE	2014-03-05	10. 03/03/2014-09/03/2014	78	Hospital de Tortosa Verge de la Cinta	unknown	unknown	No	No	No	yes	No	unknown	No	No	unknown	No	0	2014-02-24	2014-03-05	10. 03/03/2014-09/03/2014	No	2014-03-07	yes	No	No	No			yes	oseltamivir		No		cured	A	sense subtipar
2	MALE	2012-02-09	06. 06/02/2012-12/02/2012	84	Hospital Clínic i Provincial de Barcelona	No	No	yes	No	yes	No	No	No	No	No	No	No	0	2012-01-31	2012-02-04	05. 30/01/2012-05/02/2012	No	2012-02-06	No		No	No	No	No	No			No		cured	A	H3N2
4	MALE	2014-01-24	04. 20/01/2014-26/01/2014	87	Hospital de Mataró	unknown	unknown	No	No	No	No	No	unknown	No	No	unknown	No	0	2014-01-20	2014-01-22	04. 20/01/2014-26/01/2014	No	2014-01-24	yes	No	No	No			No			No		cured	A	H3N2
5	MALE	2015-02-20	08. 16/02/2015-22/02/2015	78	Hospital de Mataró	unknown	No	No	No	yes	No	No	unknown	yes	No	unknown	No	0	2015-02-14	2015-02-18	08. 16/02/2015-22/02/2015	No	2015-02-20	yes	No	No	No			yes	oseltamivir	2015-02-20	No		cured	A	nH1N1
4	FEMALE	2014-02-05	06. 03/02/2014-09/02/2014	81	Hospital de Sabadell	unknown	unknown	No	No	No	No	No	unknown	No	No	unknown	No	0	2014-02-01	2014-02-03	06. 03/02/2014-09/02/2014	No	2014-02-04	No		yes	No						No		cured	A	H3N2
5	MALE	2015-02-26	09. 23/02/2015-01/03/2015	78	H. Univeryestari General de la Vall d'Hebron	unknown	No	No	No	yes	No	No	unknown	No	No	unknown	No	0	2015-02-16	2015-02-20	08. 16/02/2015-22/02/2015	No	2015-02-21	yes	No	No	No			yes	oseltamivir	2015-02-20	No		cured	A	H3N2
5	MALE	2015-03-12	11. 09/03/2015-15/03/2015	66	Hospital de Mataró	unknown	No	yes	No	No	No	No	unknown	yes	No	unknown	No	0	2015-03-09	2015-03-11	11. 09/03/2015-15/03/2015	No	2015-03-11	yes	No	No	No			yes	oseltamivir	2015-03-11	No		cured	A	H3N2
1	MALE	2011-01-17	03. 16/01/2011-22/01/2011	69	H Sant Joan de Déu. Althaia, xarxa asyesstencial	unknown	unknown	No	No	No	No	No	unknown	No	No	unknown	No	0	2011-01-07	2011-01-14	02. 09/01/2011-15/01/2011	yes	2011-05-13	yes	No	yes	No			yes	oseltamivir	2011-01-14	No		cured	A	nH1N1
3	MALE	2013-02-08	06. 04/02/2013-10/02/2013	74	Hospital de Terrassa	unknown	unknown	No	No	yes	No	No	unknown	No	No	unknown	No	0	2013-01-24	2013-01-25	04. 21/01/2013-27/01/2013	yes	2013-04-15	yes	yes	yes	yes			yes	oseltamivir	2013-01-26	No		cured	B	B
1	FEMALE	2011-01-17	03. 16/01/2011-22/01/2011	69	H. Univeryestari Arnau de Vilanova	unknown	unknown	No	No	yes	yes	No	unknown	No	No	unknown	No	0	2011-01-10	2011-01-13	02. 09/01/2011-15/01/2011	yes	2011-03-25	yes		No	No			yes	oseltamivir	2011-01-16	No		cured	A	nH1N1
4	MALE	2014-02-13	07. 10/02/2014-16/02/2014	65	H. Univeryestari Arnau de Vilanova	yes	unknown	No	unknown	No	No	yes	unknown	yes	No	unknown	No	0	2014-02-07	2014-02-08	06. 03/02/2014-09/02/2014	yes	2014-03-31	yes	yes	yes	yes			yes	oseltamivir	2014-02-09	No		cured	A	nH1N1
5	FEMALE	2015-02-13	07. 09/02/2015-15/02/2015	83	Hospital Clínic i Provincial de Barcelona	unknown	unknown	No	No	No	No	yes	unknown	No	No	unknown	No	0	2015-02-05	2015-02-07	06. 02/02/2015-08/02/2015	yes	2015-03-27	yes	No	yes	No			yes	oseltamivir	2015-02-07	No		cured	A	H3N2
5	MALE	2015-02-10	07. 09/02/2015-15/02/2015	67	H. Univeryestari General de la Vall d'Hebron	unknown	No	No	No	No	No	No	unknown	No	No	unknown	No	0	2015-02-01	2015-02-07	06. 02/02/2015-08/02/2015	yes	2015-03-26	yes	yes	No	No			yes	oseltamivir	2015-02-07	No		cured	B	B
5	MALE	2015-02-20	08. 16/02/2015-22/02/2015	79	H. Univeryestari Joan XXIII	unknown	No	yes	No	yes	yes	No	unknown	No	No	unknown	No	0	2015-02-20	2015-02-09	07. 09/02/2015-15/02/2015	yes	2015-03-25	No		No	No			yes	oseltamivir	2015-02-21	No		cured	B	B
2	MALE	2012-03-06	10. 05/03/2012-11/03/2012	76	Hospital Clínic i Provincial de Barcelona	unknown	unknown	yes	No	yes	No	No	unknown	yes	No	unknown	No	0	2012-02-23	2012-02-29	09. 27/02/2012-04/03/2012	yes	2012-04-11	yes	yes	yes	No			yes	oseltamivir	2012-02-28	No		cured	A	H3N2
2	MALE	2012-03-09	10. 05/03/2012-11/03/2012	70	Hospital de Terrassa	unknown	unknown	No	No	No	No	No	unknown	No	No	unknown	No	0	2012-02-26	2012-02-03	05. 30/01/2012-05/02/2012	yes	2012-03-16	No		No	No			yes	oseltamivir	2012-03-02	No		cured	A	H3N2
4	MALE	2014-02-23	08. 17/02/2014-23/02/2014	76	H Sant Joan de Déu. Althaia, xarxa asyesstencial	unknown	unknown	No	No	No	No	No	unknown	No	No	unknown	No	0	2014-02-20	2014-02-23	08. 17/02/2014-23/02/2014	yes	2014-04-02	yes	No	yes	No			yes	oseltamivir	2014-02-23	No		cured	A	sense subtipar
5	FEMALE	2015-02-13	07. 09/02/2015-15/02/2015	65	H. Univeryestari de Girona Dr. Josep Trueta	unknown	No	yes	No	No	No	No	unknown	yes	No	unknown	No	0	2015-02-04	2015-02-06	06. 02/02/2015-08/02/2015	yes	2015-03-04	yes	yes	yes	No			yes	oseltamivir	2015-02-07	No		cured	A	sense subtipar
2	FEMALE	2012-02-09	06. 06/02/2012-12/02/2012	87	Hospital Clínic i Provincial de Barcelona	unknown	unknown	No	No	No	No	No	unknown	yes	No	unknown	No	0	2012-02-04	2012-02-07	06. 06/02/2012-12/02/2012	yes	2012-03-04	yes	yes	No	No			yes	oseltamivir	2012-02-07	No		cured	A	H3N2
5	MALE	2015-02-16	08. 16/02/2015-22/02/2015	66	Hospital de Mataró	unknown	No	yes	No	No	No	No	unknown	yes	No	unknown	No	0	2015-01-03	2015-01-10	02. 05/01/2015-11/01/2015	yes	2015-02-05	yes	yes	No	No			No			No		cured	A	H3N2
4	MALE	2014-02-04	06. 03/02/2014-09/02/2014	72	Hospital Clínic i Provincial de Barcelona	unknown	unknown	No	No	No	No	No	unknown	yes	No	unknown	No	0	2014-01-10	2014-01-15	03. 13/01/2014-19/01/2014	yes	2014-02-07	No		yes	No			yes	oseltamivir		No		cured	A	sense subtipar
2	MALE	2012-02-13	07. 13/02/2012-19/02/2012	68	H. Univeryestari Mútua de Terrassa	unknown	unknown	yes	No	yes	yes	No	unknown	yes	No	unknown	No	0	2012-02-09	2012-02-10	06. 06/02/2012-12/02/2012	yes	2012-02-28	yes	No	No	No			yes	oseltamivir	2012-02-10	No		cured	A	H3N2
3	MALE	2013-03-01	09. 25/02/2013-03/03/2013	67	Hospital de Terrassa	unknown	unknown	yes	No	No	yes	No	unknown	yes	No	unknown	No	0	2013-02-23	2013-02-26	09. 25/02/2013-03/03/2013	yes	2013-03-15	No		yes	No			yes	oseltamivir	2013-02-28	No		cured	A	sense subtipar
2	MALE	2012-02-28	09. 27/02/2012-04/03/2012	74	H. Univeryestari Mútua de Terrassa	unknown	unknown	yes	No	No	No	No	unknown	yes	No	unknown	No	0	2012-02-23	2012-02-26	08. 20/02/2012-26/02/2012	yes	2012-03-14	No		No	No			yes	oseltamivir	2012-02-26	No		cured	A	H3N2
5	MALE	2015-03-02	10. 02/03/2015-08/03/2015	79	H. Univeryestari General de la Vall d'Hebron	unknown	No	No	No	No	No	No	unknown	yes	No	unknown	No	0	2015-02-28	2015-03-01	09. 23/02/2015-01/03/2015	yes	2015-03-18	No		No	No			yes	oseltamivir	2015-03-01	No		cured	A	H3N2
2	MALE	2012-02-23	08. 20/02/2012-26/02/2012	85	H. Univeryestari Mútua de Terrassa	unknown	unknown	yes	No	No	No	No	unknown	No	No	unknown	No	0	2012-02-21	2012-02-22	08. 20/02/2012-26/02/2012	yes	2012-03-09	No		No	No			yes	oseltamivir	2012-02-22	No		cured	A	H3N2
5	MALE	2015-02-16	08. 16/02/2015-22/02/2015	65	H. Univeryestari Mútua de Terrassa	unknown	No	No	No	yes	No	No	unknown	No	No	unknown	No	0	2015-02-13	2015-02-15	07. 09/02/2015-15/02/2015	yes	2015-03-03	yes	No	yes	yes			yes	oseltamivir	2015-02-15	No		cured	A	H3N2
5	FEMALE	2015-03-13	11. 09/03/2015-15/03/2015	88	H Sant Joan de Déu. Althaia, xarxa asyesstencial	unknown	No	No	No	No	No	No	unknown	yes	No	unknown	No	0	2015-03-07	2015-03-08	10. 02/03/2015-08/03/2015	yes	2015-03-23	yes	No	yes	No			yes	oseltamivir	2015-03-08	No		cured	A	sense subtipar
5	FEMALE	2015-01-14	03. 12/01/2015-18/01/2015	76	H. Univeryestari Mútua de Terrassa	unknown	No	No	yes	yes	No	No	unknown	No	No	unknown	No	0	2015-01-10	2015-01-13	03. 12/01/2015-18/01/2015	yes	2015-01-27	yes	yes	No	No			yes	oseltamivir	2015-01-13	No		cured	A	H3N2
4	MALE	2014-01-24	04. 20/01/2014-26/01/2014	71	H. Univeryestari Mútua de Terrassa	unknown	unknown	No	No	No	yes	No	unknown	yes	No	unknown	No	0	2014-01-20	2014-01-23	04. 20/01/2014-26/01/2014	yes	2014-02-05	No		No	No			yes	oseltamivir	2014-01-23	No		cured	A	H3N2
3	FEMALE	2013-02-08	06. 04/02/2013-10/02/2013	78	H. Univeryestari Mútua de Terrassa	unknown	unknown	yes	yes	No	No	No	unknown	No	No	unknown	No	0	2013-01-30	2013-02-05	06. 04/02/2013-10/02/2013	yes	2013-02-17	yes	yes	No	No			yes	oseltamivir	2013-02-05	No		cured	B	B
5	MALE	2015-02-26	09. 23/02/2015-01/03/2015	69	H Sant Joan de Déu. Althaia, xarxa asyesstencial	unknown	No	yes	No	No	No	No	unknown	No	No	unknown	No	0	2015-02-12	2015-02-19	08. 16/02/2015-22/02/2015	yes	2015-03-02	No		yes	No			yes	oseltamivir	2015-02-19	No		cured	B	B
4	FEMALE	2014-02-13	07. 10/02/2014-16/02/2014	80	Hospital Clínic i Provincial de Barcelona	unknown	unknown	No	unknown	No	No	No	unknown	yes	No	unknown	No	0	2014-02-13	2014-02-12	07. 10/02/2014-16/02/2014	yes	2014-02-22	No		No	No			yes	oseltamivir	2014-02-14	No		cured	A	H3N2
5	MALE	2015-01-29	05. 26/01/2015-01/02/2015	69	H Sant Joan de Déu. Althaia, xarxa asyesstencial	unknown	No	yes	No	No	yes	yes	unknown	No	No	unknown	No	0	2015-01-24	2015-01-24	04. 19/01/2015-25/01/2015	yes	2015-02-02	yes	yes	No	No			yes	oseltamivir	2015-01-24	No		cured	A	sense subtipar
5	FEMALE	2015-02-13	07. 09/02/2015-15/02/2015	97	Hospital Clínic i Provincial de Barcelona	unknown	unknown	No	No	No	No	No	unknown	yes	No	unknown	No	0	2015-01-30	2015-02-07	06. 02/02/2015-08/02/2015	yes	2015-02-16	yes	yes	yes	yes			yes	oseltamivir	2015-02-10	No		cured	A	H3N2
5	MALE	2015-02-03	06. 02/02/2015-08/02/2015	66	H. Univeryestari de Girona Dr. Josep Trueta	unknown	No	yes	No	yes	No	No	unknown	No	No	unknown	No	0	2015-01-24	2015-01-30	05. 26/01/2015-01/02/2015	yes	2015-02-07	No		yes	No			yes	oseltamivir	2015-01-31	No		cured	A	H3N2
4	FEMALE	2014-01-15	03. 13/01/2014-19/01/2014	77	H. Univeryestari Arnau de Vilanova	No	unknown	No	No	No	No	No	yes	No	No	unknown	No	0	2014-01-09	2014-01-13	03. 13/01/2014-19/01/2014	yes	2014-01-21	No		No	No			No			No		cured	A	nH1N1
5	MALE	2015-02-11	07. 09/02/2015-15/02/2015	71	Hospital de Tortosa Verge de la Cinta	No	No	No	No	No	No	No	No	No	No	unknown	No	0	2015-02-07	2015-02-04	06. 02/02/2015-08/02/2015	yes	2015-02-11	No		No	No			yes	oseltamivir	2015-02-09	No		cured	A	sense subtipar
5	MALE	2015-01-13	03. 12/01/2015-18/01/2015	73	H Sant Joan de Déu. Althaia, xarxa asyesstencial	unknown	No	No	No	yes	No	No	unknown	yes	No	unknown	No	0	2015-01-07	2015-01-10	02. 05/01/2015-11/01/2015	yes	2015-01-17	yes	No	No	No			yes	oseltamivir	2015-01-10	No		cured	A	H3N2
2	FEMALE	2012-03-13	11. 12/03/2012-18/03/2012	89	H Sant Joan de Déu. Althaia, xarxa asyesstencial	unknown	unknown	No	No	yes	yes	No	unknown	No	No	unknown	No	0	2012-02-29	2012-03-09	10. 05/03/2012-11/03/2012	yes	2012-03-16	yes	No	yes	No			No			No		cured	B	B
3	MALE	2013-02-13	07. 11/02/2013-17/02/2013	2	Hospital de Sabadell	unknown	unknown	No	No	No	No	No	unknown	No	No	unknown	No	0	2013-02-05	2013-02-07	06. 04/02/2013-10/02/2013	No	2013-02-16	yes	No	No	No			yes	oseltamivir	2013-02-13	NC		cured	B	B
1	FEMALE	2011-01-13	02. 09/01/2011-15/01/2011	2	Hospital de Sant Joan de Déu (Espluges)	unknown	unknown	No	No	No	No	No	unknown	No	No	unknown	No	0	2011-01-06	2011-01-10	02. 09/01/2011-15/01/2011	No	2011-01-18	yes	yes	No	No			yes	oseltamivir	2011-01-13	NC		cured	A	nH1N1
5	FEMALE	2015-03-18	12. 16/03/2015-22/03/2015	1	Hospital de Sabadell	unknown	No	yes	No	No	No	No	unknown	No	No	unknown	No	0	2015-03-01	2015-03-07	10. 02/03/2015-08/03/2015	No	2015-03-15	yes	No	yes	No			yes	oseltamivir	2015-03-07	NC		cured	B	B
4	FEMALE	2014-02-17	08. 17/02/2014-23/02/2014	2	Hospital de Sabadell	unknown	unknown	No	No	No	No	No	unknown	No	No	unknown	No	0	2014-02-01	2014-02-12	07. 10/02/2014-16/02/2014	No	2014-02-19	No		yes	No			yes	oseltamivir		NC		cured	A	nH1N1
3	MALE	2013-02-27	09. 25/02/2013-03/03/2013	4	Hospital de Sabadell	unknown	unknown	No	No	No	No	No	unknown	No	No	unknown	No	0	2013-02-21	2013-02-23	08. 18/02/2013-24/02/2013	No	2013-03-01	No		yes	No			No			NC		cured	B	B
1	FEMALE	2010-12-27	52. 26/12/2010-01/01/2011	3	H.U. Materno Infantil de la Vall d'Hebron	unknown	unknown	No	No	No	No	No	unknown	No	No	unknown	No	0	2010-12-19	2010-12-24	51. 19/12/2010-25/12/2010	No	2010-12-29	yes	No	No	No			yes	oseltamivir	2010-12-24	NC		cured	A	nH1N1
4	MALE	2014-02-21	08. 17/02/2014-23/02/2014	1	Hospital de Sant Joan de Déu (Espluges)	unknown	unknown	No	No	No	No	No	unknown	No	No	unknown	No	0	2014-02-14	2014-02-20	08. 17/02/2014-23/02/2014	No	2014-02-25	No		No	No			yes	oseltamivir	2014-02-20	NC		cured	A	nH1N1
3	MALE	2013-02-25	09. 25/02/2013-03/03/2013	1	Hospital de Sabadell	unknown	unknown	No	No	No	No	No	unknown	No	No	unknown	No	0	2013-02-19	2013-02-20	08. 18/02/2013-24/02/2013	No	2013-02-25	No		yes	No			yes	oseltamivir	2013-02-20	NC		cured	B	B
4	FEMALE	2014-02-05	06. 03/02/2014-09/02/2014	0	H. Univeryestari General de la Vall d'Hebron	unknown	unknown	No	No	No	No	No	unknown	No	No	unknown	No	0	2014-01-30	2014-02-03	06. 03/02/2014-09/02/2014	No	2014-02-07	No		No	No			yes	oseltamivir	2014-02-03	NC		cured	A	sense subtipar
2	FEMALE	2012-02-14	07. 13/02/2012-19/02/2012	2	Hospital de Sant Joan de Déu (Espluges)	unknown	unknown	No	No	unknown	No	No	No	No	No	unknown	No	0	2012-02-12	2012-02-12	06. 06/02/2012-12/02/2012	No	2012-02-15	No		No	No			yes	oseltamivir	2012-02-12	NC		cured	A	sense subtipar
4	FEMALE	2014-01-16	03. 13/01/2014-19/01/2014	1	H. Univeryestari General de la Vall d'Hebron	unknown	unknown	No	No	No	No	No	unknown	No	No	unknown	No	0	2014-01-05	2014-01-09	02. 06/01/2014-12/01/2014	No	2014-01-12	No		No	No			No			NC		cured	A	sense subtipar
5	FEMALE	2015-02-17	08. 16/02/2015-22/02/2015	4	Hospital de Sabadell	unknown	yes	No	No	No	No	No	unknown	No	No	unknown	No	0	2015-02-14	2015-02-15	07. 09/02/2015-15/02/2015	No	2015-02-18	yes	No	yes	No			yes	oseltamivir	2015-02-16	NC		cured	A	sense subtipar
3	MALE	2013-04-04	14. 01/04/2013-07/04/2013	0	H. Univeryestari Joan XXIII	unknown	No	No	unknown	unknown	No	No	unknown	unknown	unknown	unknown	unknown	0	2013-03-28	2013-04-01	14. 01/04/2013-07/04/2013	No	2013-04-04	No		No	No			No			NC		cured	A	nH1N1
3	FEMALE	2013-03-23	12. 18/03/2013-24/03/2013	3	H. Univeryestari Joan XXIII	unknown	unknown	No	No	No	No	No	unknown	No	No	unknown	unknown	0	2013-03-16	2013-03-21	12. 18/03/2013-24/03/2013	No	2013-03-24	yes	No	No	No			No			NC		cured	B	B
1	MALE	2011-01-24	04. 23/01/2011-29/01/2011	3	Hospital de Terrassa	unknown	unknown	No	No	No	No	No	unknown	No	No	unknown	No	0	2011-01-15	2011-01-19	03. 16/01/2011-22/01/2011	No	2011-01-20	yes	No	No	No			yes	oseltamivir	2011-01-19	NC		cured	A	nH1N1
3	MALE	2013-03-11	11. 11/03/2013-17/03/2013	0	H. Univeryestari Joan XXIII	unknown	unknown	No	No	No	yes	No	unknown	yes	No	unknown	unknown	0	2013-03-07	2013-03-07	10. 04/03/2013-10/03/2013	yes	2013-05-06	yes	No	yes	No						NC		cured	B	B
1	FEMALE	2011-01-13	02. 09/01/2011-15/01/2011	1	H.U. Materno Infantil de la Vall d'Hebron	unknown	unknown	No	No	No	No	No	unknown	No	No	unknown	No	0	2010-12-29	2010-12-31	52. 26/12/2010-01/01/2011	yes	2011-01-12	yes	No	No	No			yes	oseltamivir	2011-01-01	NC		cured	A	nH1N1
3	FEMALE	2013-02-25	09. 25/02/2013-03/03/2013	4	Hospital de Sabadell	unknown	unknown	No	No	No	No	No	unknown	No	No	unknown	No	0	2013-02-20	2013-02-21	08. 18/02/2013-24/02/2013	yes	2013-03-05	yes	No	yes	No			yes	oseltamivir	2013-02-22	NC		cured	A	nH1N1
4	FEMALE	2014-01-16	03. 13/01/2014-19/01/2014	1	H. Univeryestari General de la Vall d'Hebron	No	No	No	No	No	No	No	No	No	No	No	No	0	2014-01-10	2014-01-12	02. 06/01/2014-12/01/2014	yes	2014-01-23	yes						yes	oseltamivir	2014-01-16	NC		cured	A	nH1N1
3	FEMALE	2012-02-25	08. 20/02/2012-26/02/2012	1	H. Univeryestari Joan XXIII	unknown	unknown	unknown	unknown	unknown	unknown	unknown	unknown	yes	unknown	yes	unknown	0	2013-02-19	2013-02-19	08. 18/02/2013-24/02/2013	yes	2013-03-01	yes	No					yes	oseltamivir	2013-02-24	NC		cured	B	B
1	FEMALE	2011-01-11	02. 09/01/2011-15/01/2011	3	Hospital de Sabadell	unknown	unknown	No	No	No	No	No	unknown	No	No	unknown	No	0	2011-01-02	2011-01-05	01. 02/01/2011-08/01/2011	yes	2011-01-14	yes	No	yes	No			yes	oseltamivir	2011-01-11	NC		cured	A	nH1N1
1	MALE	2011-01-05	01. 02/01/2011-08/01/2011	3	Hospital de Sant Joan de Déu (Espluges)	unknown	unknown	unknown	unknown	unknown	No	unknown	unknown	unknown	unknown	unknown	unknown	0	2011-01-03	2011-01-03	01. 02/01/2011-08/01/2011	yes	2011-01-11	No		No	No			yes	oseltamivir	2011-01-04	NC		cured	A	nH1N1
1	FEMALE	2011-01-05	01. 02/01/2011-08/01/2011	4	H Sant Joan de Déu. Althaia, xarxa asyesstencial	No	No	No	No	No	No	No	unknown	No	No	No	No	0	2010-12-31	2011-01-01	52. 26/12/2010-01/01/2011	yes	2011-01-04	No		No	No	No	No	yes	oseltamivir	2010-12-31	NC		cured	A	nH1N1
5	MALE	2015-01-27	05. 26/01/2015-01/02/2015	7	H. Univeryestari General de la Vall d'Hebron	unknown	No	No	No	No	No	yes	unknown	No	No	unknown	No	0		2015-01-11	02. 05/01/2015-11/01/2015	No	2015-02-16	yes						yes	oseltamivir		NC		cured	A	H3N2
3	MALE	2013-02-04	06. 04/02/2013-10/02/2013	5	Hospital de Sabadell	unknown	unknown	No	No	No	No	yes	unknown	No	No	unknown	No	0	2013-01-29	2013-01-30	05. 28/01/2013-03/02/2013	No	2013-02-04	yes	yes	No	No			yes	oseltamivir	2013-01-30	NC		cured	B	B
5	MALE	2015-02-11	07. 09/02/2015-15/02/2015	7	Hospital de Sabadell	unknown	No	No	No	No	yes	No	unknown	No	No	unknown	No	0	2015-02-09	2015-02-10	07. 09/02/2015-15/02/2015	No	2015-02-11	No		yes	No			yes	oseltamivir	2015-02-10	NC		cured	A	nH1N1
1	MALE	2011-01-05	01. 02/01/2011-08/01/2011	5	Hospital de Sant Joan de Déu (Espluges)	unknown	unknown	No	No	No	No	No	unknown	No	No	unknown	No	0	2010-12-21	2010-12-24	51. 19/12/2010-25/12/2010	yes	2011-01-11	yes	No	yes	No			yes	oseltamivir	2010-12-27	NC		cured	A	nH1N1
1	MALE	2011-01-10	02. 09/01/2011-15/01/2011	28	Hospital Clínic i Provincial de Barcelona	unknown	unknown	No	No	No	No	yes	unknown	No	No	unknown	No	0	2011-01-04	2011-01-05	01. 02/01/2011-08/01/2011	No	2011-02-24	yes	No	No	No			yes	oseltamivir	2011-01-05	NC		cured	A	nH1N1
1	FEMALE	2011-01-11	02. 09/01/2011-15/01/2011	28	Hospital de Sabadell	unknown	unknown	No	No	No	No	No	unknown	No	No	unknown	No	0	2011-01-02	2011-01-05	01. 02/01/2011-08/01/2011	No	2011-01-28	yes	yes	No	No			yes	oseltamivir	2011-01-09	NC		cured	A	nH1N1
1	FEMALE	2011-01-26	04. 23/01/2011-29/01/2011	17	H. Univeryestari General de la Vall d'Hebron	unknown	unknown	No	No	No	No	No	unknown	No	No	unknown	No	0	2011-01-13	2011-01-20	03. 16/01/2011-22/01/2011	No	2011-02-08	No		yes	No			yes	oseltamivir	2011-01-22	NC		cured	A	nH1N1
1	FEMALE	2010-12-29	52. 26/12/2010-01/01/2011	28	Hospital de Sabadell	unknown	unknown	No	No	No	No	No	unknown	yes	No	unknown	No	0	2010-12-25	2010-12-27	52. 26/12/2010-01/01/2011	No	2011-01-10	No		yes	No			yes	oseltamivir	2010-12-27	NC		cured	A	nH1N1
4	FEMALE	2014-02-03	06. 03/02/2014-09/02/2014	37	Hospital de Sabadell	unknown	unknown	No	No	No	No	No	unknown	No	No	unknown	No	0	2014-01-22	2014-01-28	05. 27/01/2014-02/02/2014	No	2014-02-10	No		yes	No			No			NC		cured	A	nH1N1
1	MALE	2011-01-17	03. 16/01/2011-22/01/2011	32	H. Univeryestari Arnau de Vilanova	unknown	unknown	No	No	No	No	No	unknown	No	No	unknown	No	0	2011-01-16	2011-01-16	03. 16/01/2011-22/01/2011	No	2011-01-25	No		No	No			yes	oseltamivir	2011-01-17	NC		cured	A	nH1N1
5	MALE	2015-03-12	11. 09/03/2015-15/03/2015	31	Hospital de Mataró	unknown	No	No	No	No	No	No	unknown	No	No	unknown	No	0		2015-03-10	11. 09/03/2015-15/03/2015	No	2015-03-18	yes	No	No	No			yes	oseltamivir	2015-03-10	NC		cured	A	sense subtipar
5	MALE	2015-02-24	09. 23/02/2015-01/03/2015	17	Hospital de Sabadell	unknown	No	No	No	No	No	No	unknown	No	No	unknown	No	0	2015-02-13	2015-02-15	07. 09/02/2015-15/02/2015	No	2015-02-23	No		yes	No			yes	oseltamivir	2015-02-16	NC		cured	A	H3N2
1	MALE	2010-12-29	52. 26/12/2010-01/01/2011	41	H. Univeryestari Joan XXIII	unknown	unknown	No	No	No	No	No	unknown	No	No	unknown	No	0	2010-12-23	2010-12-27	52. 26/12/2010-01/01/2011	No	2011-01-04	yes	No	No	No			yes	oseltamivir	2010-12-27	NC		cured	A	nH1N1
2	MALE	2012-02-14	07. 13/02/2012-19/02/2012	40	Hospital Clínic i Provincial de Barcelona	unknown	unknown	No	No	No	No	No	unknown	No	No	unknown	No	0	2012-02-09	2012-02-09	06. 06/02/2012-12/02/2012	No	2012-02-16	yes	No	No	No			yes	oseltamivir	2012-02-11	NC		cured	A	H3N2
4	FEMALE	2013-12-31	01. 30/12/2013-05/01/2014	35	Hospital Clínic i Provincial de Barcelona	unknown	unknown	No	unknown	No	yes	yes	unknown	No	No	unknown	No	0	2013-12-28	2013-12-31	01. 30/12/2013-05/01/2014	No	2014-01-07	yes		No	No			yes	oseltamivir	2013-12-31	NC		cured	A	H3N2
1	FEMALE	2011-01-04	01. 02/01/2011-08/01/2011	43	H. Univeryestari Joan XXIII	unknown	unknown	yes	No	No	No	No	unknown	No	No	unknown	No	0	2011-01-01	2011-01-03	01. 02/01/2011-08/01/2011	No	2011-01-10	No	No	No	No			yes	oseltamivir	2011-01-03	NC		cured	A	nH1N1
4	FEMALE	2014-02-07	06. 03/02/2014-09/02/2014	39	Hospital Clínic i Provincial de Barcelona	unknown	unknown	No	unknown	unknown	No	No	unknown	No	No	unknown	yes	21	2014-02-03	2014-02-08	06. 03/02/2014-09/02/2014	No	2014-02-14	No		No	No			yes	oseltamivir	2014-02-08	NC		cured	A	sense subtipar
2	FEMALE	2012-03-14	11. 12/03/2012-18/03/2012	33	Hospital Clínic i Provincial de Barcelona	unknown	unknown	No	No	No	No	yes	unknown	No	No	unknown	No	0	2012-03-07	2012-03-08	10. 05/03/2012-11/03/2012	No	2012-03-14	yes	No	No	No			yes	oseltamivir	2012-03-09	NC		cured	A	H3N2
1	MALE	2011-01-03	01. 02/01/2011-08/01/2011	25	Hospital Clínic i Provincial de Barcelona	unknown	unknown	unknown	unknown	unknown	No	unknown	unknown	unknown	unknown	unknown	unknown	0	2010-12-21	2010-12-25	51. 19/12/2010-25/12/2010	No	2010-12-31	yes	yes					No			NC		cured	A	nH1N1
1	FEMALE	2010-12-21	51. 19/12/2010-25/12/2010	27	Hospital de Sabadell	unknown	unknown	No	No	No	No	No	unknown	No	No	unknown	No	0	2010-12-17	2010-12-22	51. 19/12/2010-25/12/2010	No	2010-12-28	yes	No	No	No			yes	oseltamivir	2010-12-22	NC		cured	A	nH1N1
1	MALE	2010-12-24	51. 19/12/2010-25/12/2010	40	Hospital de Sabadell	unknown	unknown	No	yes	No	No	No	unknown	No	No	unknown	No	0	2010-12-18	2010-12-22	51. 19/12/2010-25/12/2010	No	2010-12-28	yes	No	yes	No			yes	oseltamivir	2010-12-24	NC		cured	A	nH1N1
1	MALE	2011-01-03	01. 02/01/2011-08/01/2011	28	Hospital Clínic i Provincial de Barcelona	unknown	unknown	No	No	No	No	No	unknown	No	No	unknown	No	0	2010-12-30	2010-12-31	52. 26/12/2010-01/01/2011	No	2011-01-05	yes						No			NC		cured	A	sense subtipar
1	FEMALE	2010-12-16	50. 12/12/2010-18/12/2010	28	Hospital de Sabadell	unknown	unknown	No	No	No	No	No	unknown	No	No	unknown	No	0	2010-12-09	2010-12-12	50. 12/12/2010-18/12/2010	No	2010-12-17	yes	No	yes	No			yes	oseltamivir	2010-12-13	NC		cured	A	nH1N1
1	MALE	2011-01-11	02. 09/01/2011-15/01/2011	37	Hospital de Sabadell	unknown	unknown	No	No	No	No	No	unknown	No	No	unknown	No	0	2011-01-02	2011-01-07	01. 02/01/2011-08/01/2011	No	2011-01-12	No		yes	No			yes	oseltamivir	2011-01-08	NC		cured	A	nH1N1
5	FEMALE	2015-02-20	08. 16/02/2015-22/02/2015	43	Hospital de Terrassa	unknown	No	No	No	No	No	No	unknown	No	No	unknown	No	0	2015-02-15	2015-02-19	08. 16/02/2015-22/02/2015	No	2015-02-24	yes	No	No	No			yes	oseltamivir		NC		cured	A	nH1N1
1	MALE	2010-12-30	52. 26/12/2010-01/01/2011	40	H Sant Joan de Déu. Althaia, xarxa asyesstencial	No	No	No	No	No	No	No	unknown	No	No	unknown	No	0	2010-12-21	2010-12-25	51. 19/12/2010-25/12/2010	No	2010-12-29	yes	No	No	No			yes	oseltamivir	2010-12-27	NC		cured	A	nH1N1
1	MALE	2010-12-27	52. 26/12/2010-01/01/2011	37	Hospital de Sabadell	unknown	unknown	No	No	No	No	No	unknown	No	No	unknown	No	0	2010-12-22	2010-12-25	51. 19/12/2010-25/12/2010	No	2010-12-29	No	No	yes	No			yes	oseltamivir	2010-12-23	NC		cured	A	nH1N1
2	FEMALE	2012-04-20	16. 16/04/2012-22/04/2012	26	Hospital de Mataró	unknown	unknown	No	No	No	No	No	unknown	No	No	unknown	No	0	2012-04-08	2012-04-12	15. 09/04/2012-15/04/2012	No	2012-04-16	yes	No	No	No			No			NC		cured	B	B
4	MALE	2014-02-11	07. 10/02/2014-16/02/2014	44	Hospital de Sabadell	unknown	unknown	No	No	No	No	No	unknown	No	No	unknown	No	0	2014-02-05	2014-02-07	06. 03/02/2014-09/02/2014	No	2014-02-10	No		yes	No			yes	oseltamivir	2014-02-07	NC		cured	A	H3N2
4	MALE	2014-02-18	08. 17/02/2014-23/02/2014	34	Hospital de Sabadell	unknown	unknown	No	No	No	No	No	unknown	No	No	unknown	No	0	2014-02-13	2014-02-15	07. 10/02/2014-16/02/2014	No	2014-02-18	No		yes	No			yes	oseltamivir	2014-02-15	NC		cured	A	H3N2
5	MALE	2015-02-03	06. 02/02/2015-08/02/2015	38	H. Univeryestari General de la Vall d'Hebron	unknown	No	No	yes	yes	No	No	unknown	No	No	unknown	No	0	2015-01-29	2015-02-02	06. 02/02/2015-08/02/2015	No	2015-02-05	yes	No	No	No			yes	oseltamivir	2015-02-02	NC		cured	A	H3N2
1	MALE	2011-01-10	02. 09/01/2011-15/01/2011	41	Hospital Clínic i Provincial de Barcelona	unknown	unknown	No	No	No	No	yes	unknown	No	No	unknown	No	0	2011-01-03	2011-01-08	01. 02/01/2011-08/01/2011	No	2011-01-11	yes	No	No	No			yes	oseltamivir	2011-01-07	NC		cured	A	nH1N1
4	MALE	2014-02-11	07. 10/02/2014-16/02/2014	35	Hospital de Sabadell	unknown	unknown	No	No	No	No	yes	unknown	No	No	unknown	No	0	2014-02-08	2014-02-09	06. 03/02/2014-09/02/2014	No	2014-02-12	No		yes	No			yes	oseltamivir	2014-02-09	NC		cured	A	nH1N1
5	MALE	2015-02-18	08. 16/02/2015-22/02/2015	18	Hospital de Sabadell	unknown	No	No	No	No	No	yes	unknown	No	No	unknown	No	0	2015-02-16	2015-02-17	08. 16/02/2015-22/02/2015	No	2015-02-19	No		yes	No			yes	oseltamivir	2015-02-18	NC		cured	A	sense subtipar
4	FEMALE	2014-02-28	09. 24/02/2014-02/03/2014	38	Hospital de Sabadell	unknown	unknown	No	No	No	No	No	unknown	No	No	unknown	No	0	2014-02-24	2014-02-25	09. 24/02/2014-02/03/2014	No	2014-02-27	No		yes	No			yes	oseltamivir	2014-02-25	NC		cured	A	H3N2
5	FEMALE	2015-02-09	07. 09/02/2015-15/02/2015	40	Hospital Clínic i Provincial de Barcelona	unknown	unknown	No	No	No	No	yes	unknown	No	No	unknown	No	0	2015-02-02	2015-02-02	06. 02/02/2015-08/02/2015	No	2015-02-04	yes	No	No	No			yes	oseltamivir	2015-02-03	NC		cured	A	H3N2
4	MALE	2014-02-18	08. 17/02/2014-23/02/2014	33	H. Univeryestari General de la Vall d'Hebron	yes	unknown	No	No	No	No	No	unknown	No	No	unknown	No	0	2014-02-02	2014-02-08	06. 03/02/2014-09/02/2014	yes	2014-04-09	yes	No	No	No			yes	oseltamivir	2014-02-08	NC		cured	A	nH1N1
1	FEMALE	2010-12-31	52. 26/12/2010-01/01/2011	40	H. Univeryestari General de la Vall d'Hebron	No	No	No	yes	No	No	No	No	No	No	unknown	unknown	0	2010-12-22	2010-12-29	52. 26/12/2010-01/01/2011	yes	2011-02-22	yes						yes	oseltamivir	2010-12-29	NC		cured	A	nH1N1
5	FEMALE	2015-02-24	09. 23/02/2015-01/03/2015	38	Hospital de Sabadell	unknown	yes	No	No	No	No	No	unknown	No	No	unknown	yes	32	2015-02-09	2015-02-16	08. 16/02/2015-22/02/2015	yes	2015-04-07	yes	No	yes	No			yes	oseltamivir		NC		cured	A	H3N2
3	MALE	2013-03-06	10. 04/03/2013-10/03/2013	40	H. Univeryestari Joan XXIII	unknown	unknown	No	No	No	No	No	No	No	No	unknown	unknown	0	2013-02-18	2013-02-25	09. 25/02/2013-03/03/2013	yes	2013-04-11	yes	yes	No	No	yes	yes	yes	oseltamivir	2013-02-28	NC		cured	B	B
1	FEMALE	2011-01-05	01. 02/01/2011-08/01/2011	33	H. Univeryestari General de la Vall d'Hebron	unknown	unknown	No	No	No	No	No	unknown	No	No	unknown	yes	26	2010-12-29	2011-01-02	01. 02/01/2011-08/01/2011	yes	2011-02-01	yes	No	yes	yes			yes	oseltamivir	2011-01-03	NC		cured	A	nH1N1
1	MALE	2011-02-24	08. 20/02/2011-26/02/2011	31	H. Univeryestari de Girona Dr. Josep Trueta	unknown	unknown	No	No	No	No	No	unknown	No	No	unknown	unknown	0	2011-02-10	2011-02-15	07. 13/02/2011-19/02/2011	yes	2011-03-07	yes	No	yes	No			yes	oseltamivir	2011-02-15	NC		cured	A	nH1N1
4	FEMALE	2014-03-19	12. 17/03/2014-23/03/2014	41	H. Univeryestari Mútua de Terrassa	unknown	unknown	No	No	No	No	yes	unknown	No	No	unknown	No	0	2014-03-12	2014-03-17	12. 17/03/2014-23/03/2014	yes	2014-04-03	yes	No	yes	No			yes	oseltamivir	2014-03-17	NC		cured	A	nH1N1
3	MALE	2013-01-23	04. 21/01/2013-27/01/2013	30	Hospital de Sabadell	unknown	unknown	No	No	No	No	No	unknown	No	No	unknown	No	0	2013-01-11	2013-01-17	03. 14/01/2013-20/01/2013	yes	2013-02-01	yes	yes	yes	No			yes	oseltamivir	2013-01-17	NC		cured	A	nH1N1
4	FEMALE	2013-12-24	52. 23/12/2013-29/12/2013	40	H. Univeryestari General de la Vall d'Hebron	unknown	unknown	No	No	No	No	No	unknown	yes	No	unknown	No	0	2013-12-23	2013-12-24	52. 23/12/2013-29/12/2013	yes	2014-01-08	yes	No	yes	No			yes	oseltamivir	2013-12-24	NC		cured	A	nH1N1
4	FEMALE	2014-02-11	07. 10/02/2014-16/02/2014	25	H. Univeryestari General de la Vall d'Hebron	unknown	unknown	No	No	No	No	yes	unknown	No	No	unknown	yes	20	2014-02-08	2014-02-10	07. 10/02/2014-16/02/2014	yes	2014-02-19	yes	No	No	No			yes	oseltamivir	2014-02-10	NC		cured	A	sense subtipar
4	FEMALE	2014-01-21	04. 20/01/2014-26/01/2014	34	H. Univeryestari General de la Vall d'Hebron	unknown	unknown	No	No	No	No	No	No	yes	No	unknown	yes	37	2014-01-19	2014-01-21	04. 20/01/2014-26/01/2014	yes	2014-01-30	No		No	No			yes	oseltamivir	2014-01-21	NC		cured	A	nH1N1
2	MALE	2012-02-14	07. 13/02/2012-19/02/2012	36	Hospital Clínic i Provincial de Barcelona	unknown	unknown	No	No	No	No	No	unknown	No	yes	unknown	No	0	2012-02-08	2012-02-12	06. 06/02/2012-12/02/2012	yes	2012-02-20	yes	yes	No	No			yes	oseltamivir	2012-02-12	NC		cured	A	H3N2
3	MALE	2013-04-18	16. 15/04/2013-21/04/2013	42	Hospital Clínic i Provincial de Barcelona	unknown	unknown	No	No	No	No	No	unknown	No	No	unknown	No	0	2013-04-10	2013-04-13	15. 08/04/2013-14/04/2013	yes	2013-04-19	yes		yes	No			yes	zanamivir	2013-04-16	NC		cured	A	nH1N1
4	FEMALE	2014-03-24	13. 24/03/2014-30/03/2014	41	Hospital Clínic i Provincial de Barcelona	unknown	unknown	No	No	No	No	No	unknown	No	No	unknown	yes	17	2014-03-16	2014-03-21	12. 17/03/2014-23/03/2014	yes	2014-03-24	yes	yes	No	No	No	yes	yes	oseltamivir	2014-03-21	NC		cured	A	sense subtipar
4	FEMALE	2014-02-12	07. 10/02/2014-16/02/2014	49	Hospital de Sabadell	unknown	unknown	No	No	No	No	yes	unknown	No	No	unknown	No	0	2014-01-20	2014-01-29	05. 27/01/2014-02/02/2014	No	2014-03-27	No		yes	No			yes	oseltamivir	2014-02-11	NC		cured	A	H3N2
1	MALE	2011-02-08	06. 06/02/2011-12/02/2011	59	Hospital Clínic i Provincial de Barcelona	unknown	unknown	No	No	No	No	No	unknown	No	No	unknown	No	0	2011-01-11	2011-01-17	03. 16/01/2011-22/01/2011	No	2011-02-23	yes	yes	No	No			yes	oseltamivir	2011-01-29	NC		cured	A	nH1N1
4	FEMALE	2014-02-04	06. 03/02/2014-09/02/2014	57	Hospital Clínic i Provincial de Barcelona	unknown	unknown	No	No	No	No	No	No	yes	No	unknown	No	0	2014-01-22	2014-01-26	04. 20/01/2014-26/01/2014	No	2014-03-03	yes		yes	No			yes	oseltamivir	2014-01-28	NC		cured	A	sense subtipar
1	MALE	2011-01-17	03. 16/01/2011-22/01/2011	48	H. Univeryestari Arnau de Vilanova	unknown	unknown	No	No	No	No	No	unknown	No	No	unknown	No	0	2010-12-27	2010-12-29	52. 26/12/2010-01/01/2011	No	2011-02-01	No			No			yes	oseltamivir	2011-01-10	NC		cured	A	nH1N1
5	MALE	2015-03-17	12. 16/03/2015-22/03/2015	58	Hospital Clínic i Provincial de Barcelona	unknown	unknown	No	No	No	No	No	unknown	yes	No	unknown	No	0	2015-02-15	2015-02-19	08. 16/02/2015-22/02/2015	No	2015-03-12	yes	No	No	No			yes	oseltamivir	2015-02-20	NC		cured	A	nH1N1
3	MALE	2013-03-06	10. 04/03/2013-10/03/2013	52	H. Univeryestari Joan XXIII	yes	unknown	yes	No	No	yes	yes	unknown	No	yes	unknown	unknown	0	2013-02-04	2013-02-11	07. 11/02/2013-17/02/2013	No	2013-03-04	No		No	No			No			NC		cured	B	B
5	MALE	2015-02-13	07. 09/02/2015-15/02/2015	49	H. Univeryestari General de la Vall d'Hebron	unknown	No	No	yes	No	No	No	unknown	No	No	unknown	No	0	2015-01-23	2015-01-30	05. 26/01/2015-01/02/2015	No	2015-02-17	yes		No	No			yes	oseltamivir	2015-02-10	NC		cured	A	NT
1	MALE	2011-01-17	03. 16/01/2011-22/01/2011	61	H. Univeryestari Arnau de Vilanova	unknown	unknown	yes	No	No	No	No	unknown	No	No	unknown	No	0	2011-01-08	2011-01-08	01. 02/01/2011-08/01/2011	No	2011-01-25	yes	No	No	No			yes	oseltamivir	2011-01-11	NC		cured	A	nH1N1
3	MALE	2013-03-07	10. 04/03/2013-10/03/2013	54	Hospital Clínic i Provincial de Barcelona	unknown	unknown	No	No	No	No	yes	unknown	No	No	unknown	No	0	2013-02-15	2013-02-15	07. 11/02/2013-17/02/2013	No	2013-03-04	yes	yes	No	No			yes	oseltamivir	2013-02-25	NC		cured	B	B
5	MALE	2015-02-09	07. 09/02/2015-15/02/2015	64	Hospital Clínic i Provincial de Barcelona	unknown	unknown	unknown	No	No	No	yes	unknown	No	No	unknown	No	0	2015-01-30	2015-02-06	06. 02/02/2015-08/02/2015	No	2015-02-22	yes	No	No	No			yes	oseltamivir	2015-02-06	NC		cured	A	H3N2
2	FEMALE	2012-03-06	10. 05/03/2012-11/03/2012	62	Hospital Clínic i Provincial de Barcelona	unknown	unknown	No	No	No	No	yes	unknown	No	No	unknown	No	0	2012-02-25	2012-02-27	09. 27/02/2012-04/03/2012	No	2012-03-13	yes	No	No	No			yes	oseltamivir	2012-03-01	NC		cured	A	H3N2
5	FEMALE	2015-02-17	08. 16/02/2015-22/02/2015	52	Hospital de Sabadell	unknown	No	No	No	No	No	yes	unknown	No	yes	unknown	No	0	2015-02-09	2015-02-10	07. 09/02/2015-15/02/2015	No	2015-02-25	yes	No	yes	No			yes	oseltamivir	2015-02-16	NC		cured	A	H3N2
3	MALE	2013-02-19	08. 18/02/2013-24/02/2013	53	Hospital Clínic i Provincial de Barcelona	unknown	unknown	yes	No	No	No	No	unknown	No	No	unknown	No	0	2013-02-05	2013-02-15	07. 11/02/2013-17/02/2013	No	2013-02-28	yes	No	No	No			yes	oseltamivir	2013-02-15	NC		cured	A	sense subtipar
1	MALE	2011-01-20	03. 16/01/2011-22/01/2011	63	Hospital Clínic i Provincial de Barcelona	unknown	unknown	unknown	unknown	unknown	No	unknown	unknown	unknown	unknown	unknown	unknown	0	2010-12-24	2011-01-07	01. 02/01/2011-08/01/2011	No	2011-01-20	No		No	yes			yes	oseltamivir	2011-01-10	NC		cured	A	nH1N1
3	MALE	2013-01-08	02. 07/01/2013-13/01/2013	48	Hospital Clínic i Provincial de Barcelona	unknown	unknown	No	No	No	No	yes	unknown	No	No	unknown	No	0	2012-12-26	2012-12-28	52. 24/12/2012-30/12/2012	No	2013-01-10	No		yes	No			No			NC		cured	B	B
5	MALE	2015-03-02	10. 02/03/2015-08/03/2015	59	Hospital de Sabadell	unknown	No	yes	No	No	No	No	unknown	No	yes	unknown	No	0	2015-02-26	2015-02-27	09. 23/02/2015-01/03/2015	No	2015-03-11	yes	No	yes	No			yes	oseltamivir	2015-02-27	NC		cured	A	H3N2
5	FEMALE	2015-02-11	07. 09/02/2015-15/02/2015	63	H. Univeryestari General de la Vall d'Hebron	unknown	No	No	No	No	No	No	unknown	yes	No	unknown	No	0	2015-01-30	2015-01-31	05. 26/01/2015-01/02/2015	No	2015-02-12	yes	No	No	No			yes	oseltamivir		NC		cured	A	nH1N1
1	FEMALE	2011-03-14	11. 13/03/2011-19/03/2011	58	Hospital Clínic i Provincial de Barcelona	unknown	unknown	No	No	No	No	No	unknown	yes	yes	unknown	No	0	2011-03-01	2011-03-03	09. 27/02/2011-05/03/2011	No	2011-03-15	yes	yes	No	No			No			NC		cured	B	B
2	MALE	2012-04-17	16. 16/04/2012-22/04/2012	55	Hospital Clínic i Provincial de Barcelona	unknown	unknown	No	No	No	No	No	unknown	No	No	unknown	No	0	2012-04-02	2012-04-12	15. 09/04/2012-15/04/2012	No	2012-04-23	yes	No	No	No			yes	oseltamivir	2012-04-16	NC		cured	A	sense subtipar
1	MALE	2010-12-30	52. 26/12/2010-01/01/2011	59	H. Univeryestari Joan XXIII	unknown	unknown	No	No	yes	No	No	unknown	yes	No	unknown	unknown	0	2010-12-19	2010-12-23	51. 19/12/2010-25/12/2010	No	2011-01-03	yes	No	No	No			yes	oseltamivir	2010-12-24	NC		cured	A	nH1N1
3	MALE	2013-02-21	08. 18/02/2013-24/02/2013	49	Hospital de Mataró	unknown	unknown	No	No	No	No	yes	unknown	No	No	unknown	No	0	2013-02-08	2013-02-15	07. 11/02/2013-17/02/2013	No	2013-02-26	yes	No	No	No			yes	oseltamivir	2013-02-19	NC		cured	B	B
5	FEMALE	2015-03-02	10. 02/03/2015-08/03/2015	63	Hospital de Sabadell	unknown	No	No	No	yes	No	yes	unknown	No	No	unknown	No	0	2015-02-23	2015-02-16	08. 16/02/2015-22/02/2015	No	2015-02-26	yes	No	yes	No			yes	oseltamivir	2015-02-24	NC		cured	A	H3N2
1	MALE	2011-01-27	04. 23/01/2011-29/01/2011	54	Hospital de Sabadell	unknown	unknown	No	No	No	No	No	unknown	No	No	unknown	No	0	2010-12-19	2010-12-25	51. 19/12/2010-25/12/2010	No	2011-01-04	yes	No	No	No			yes	oseltamivir	2010-12-25	NC		cured	A	nH1N1
5	MALE	2015-02-26	09. 23/02/2015-01/03/2015	64	Hospital de Sabadell	unknown	No	No	No	No	No	yes	unknown	No	No	unknown	No	0	2015-02-23	2015-02-24	09. 23/02/2015-01/03/2015	No	2015-03-06	yes	No	No	No			yes	oseltamivir	2015-02-24	NC		cured	A	nH1N1
1	FEMALE	2011-01-12	02. 09/01/2011-15/01/2011	46	H Sant Joan de Déu. Althaia, xarxa asyesstencial	unknown	yes	No	No	No	No	No	unknown	No	No	unknown	No	0	2010-12-29	2011-01-02	01. 02/01/2011-08/01/2011	No	2011-01-11	No	No	yes	No			yes	oseltamivir	2011-01-04	NC		cured	A	nH1N1
1	FEMALE	2011-01-12	02. 09/01/2011-15/01/2011	49	H Sant Joan de Déu. Althaia, xarxa asyesstencial	unknown	unknown	No	No	No	No	No	unknown	No	No	unknown	No	0	2010-12-30	2011-01-06	01. 02/01/2011-08/01/2011	No	2011-01-15	yes	yes	No	No			yes	oseltamivir	2011-01-06	NC		cured	A	nH1N1
3	MALE	2013-03-11	11. 11/03/2013-17/03/2013	58	H. Univeryestari Joan XXIII	unknown	unknown	yes	No	No	No	No	unknown	No	yes	unknown	unknown	0	2013-02-26	2013-03-05	10. 04/03/2013-10/03/2013	No	2013-03-14	No		No	No			yes	oseltamivir	2013-03-05	NC		cured	A	nH1N1
3	MALE	2013-02-18	08. 18/02/2013-24/02/2013	60	Hospital de Sabadell	unknown	unknown	No	No	No	No	No	unknown	yes	No	unknown	No	0	2013-02-10	2013-02-13	07. 11/02/2013-17/02/2013	No	2013-02-22	No		yes	No			yes	oseltamivir	2013-02-15	NC		cured	B	B
5	MALE	2015-03-02	10. 02/03/2015-08/03/2015	48	Hospital de Sabadell	unknown	No	No	No	No	No	yes	unknown	No	No	unknown	No	0	2015-02-20	2015-02-22	08. 16/02/2015-22/02/2015	No	2015-03-03	yes	No	yes	No			yes	oseltamivir	2015-02-23	NC		cured	B	B
2	MALE	2012-03-20	12. 19/03/2012-25/03/2012	63	Hospital Clínic i Provincial de Barcelona	unknown	unknown	No	No	No	No	yes	unknown	No	No	unknown	No	0	2012-03-08	2012-03-15	11. 12/03/2012-18/03/2012	No	2012-03-23	yes	No	No	No			yes	oseltamivir	2012-03-16	NC		cured	A	H3N2
1	FEMALE	2011-01-19	03. 16/01/2011-22/01/2011	56	H. Univeryestari Arnau de Vilanova	unknown	unknown	No	unknown	No	No	unknown	unknown	No	No	unknown	No	0	2011-01-16	2011-01-18	03. 16/01/2011-22/01/2011	No	2011-01-26	yes	No	No	No			yes	oseltamivir	2011-01-19	NC		cured	A	nH1N1
1	MALE	2010-12-30	52. 26/12/2010-01/01/2011	50	H. Univeryestari Joan XXIII	yes	unknown	No	No	No	No	No	unknown	No	No	unknown	unknown	0	2010-12-10	2010-12-22	51. 19/12/2010-25/12/2010	No	2010-12-30	yes	No	No	No			yes	oseltamivir	2010-12-24	NC		cured	A	nH1N1
5	FEMALE	2015-02-03	06. 02/02/2015-08/02/2015	62	Hospital Clínic i Provincial de Barcelona	unknown	unknown	yes	yes	yes	No	No	unknown	No	No	unknown	No	0	2015-01-21	2015-01-28	05. 26/01/2015-01/02/2015	No	2015-02-05	No		yes	No			yes	oseltamivir	2015-01-29	NC		cured	A	nH1N1
4	FEMALE	2013-12-31	01. 30/12/2013-05/01/2014	64	Hospital Clínic i Provincial de Barcelona	unknown	unknown	No	No	No	yes	yes	unknown	No	No	unknown	No	0	2013-12-11	2013-12-28	52. 23/12/2013-29/12/2013	No	2014-01-04	yes		No	No						NC		cured	A	nH1N1
2	FEMALE	2012-03-20	12. 19/03/2012-25/03/2012	47	Hospital Clínic i Provincial de Barcelona	unknown	unknown	No	yes	No	yes	No	unknown	yes	No	unknown	No	0	2012-03-20	2012-03-23	12. 19/03/2012-25/03/2012	No	2012-03-30	yes	No	No	No			yes		2012-03-20	NC		cured	B	B
4	MALE	2014-02-04	06. 03/02/2014-09/02/2014	64	Hospital Clínic i Provincial de Barcelona	unknown	unknown	No	No	No	No	yes	unknown	yes	No	unknown	No	0	2014-01-30	2014-01-31	05. 27/01/2014-02/02/2014	No	2014-02-06	yes	No	No	No			yes	oseltamivir	2014-01-31	NC		cured	A	sense subtipar
1	MALE	2010-12-30	52. 26/12/2010-01/01/2011	62	H Sant Joan de Déu. Althaia, xarxa asyesstencial	unknown	unknown	No	No	yes	No	No	unknown	No	No	unknown	No	0	2010-12-19	2010-12-29	52. 26/12/2010-01/01/2011	No	2011-01-04	yes	No	No	No			yes	oseltamivir	2010-12-29	NC		cured	A	nH1N1
1	MALE	2011-01-05	01. 02/01/2011-08/01/2011	50	H. Univeryestari Joan XXIII	unknown	unknown	No	No	No	No	yes	unknown	yes	No	unknown	No	0	2010-12-27	2010-12-30	52. 26/12/2010-01/01/2011	No	2011-01-05	No		No	No	No	No	yes	oseltamivir	2011-01-01	NC		cured	A	nH1N1
1	MALE	2011-01-06	01. 02/01/2011-08/01/2011	50	Hospital Clínic i Provincial de Barcelona	unknown	unknown	No	No	No	No	yes	unknown	No	yes	unknown	No	0	2011-01-02	2011-01-04	01. 02/01/2011-08/01/2011	No	2011-01-10	yes	No	No	No			yes	oseltamivir	2011-01-04	NC		cured	A	nH1N1
3	FEMALE	2012-12-21	51. 17/12/2012-23/12/2012	63	Hospital Clínic i Provincial de Barcelona	No	No	No	No	No	No	yes	yes	No	No	unknown	No	0	2012-12-14	2012-12-14	50. 10/12/2012-16/12/2012	No	2012-12-20	yes	yes	No	No			yes	oseltamivir	2012-12-15	NC		cured	B	B
5	MALE	2015-02-11	07. 09/02/2015-15/02/2015	55	Hospital de Sabadell	unknown	No	No	No	yes	No	No	unknown	No	No	unknown	No	0	2015-02-10	2015-02-11	07. 09/02/2015-15/02/2015	No	2015-02-16	yes	No	yes	No			yes	oseltamivir	2015-02-11	NC		cured	A	sense subtipar
4	MALE	2014-01-28	05. 27/01/2014-02/02/2014	60	Hospital Clínic i Provincial de Barcelona	yes	unknown	No	No	No	No	No	unknown	No	No	unknown	unknown	0	2014-01-12	2014-01-22	04. 20/01/2014-26/01/2014	No	2014-01-27	yes	yes	No	No			yes	oseltamivir	2014-01-22	NC		cured	A	H3N2
1	FEMALE	2010-12-22	51. 19/12/2010-25/12/2010	52	H. Univeryestari General de la Vall d'Hebron	unknown	unknown	No	No	No	No	No	unknown	No	No	unknown	No	0	2010-12-10	2010-12-16	50. 12/12/2010-18/12/2010	No	2010-12-21	yes	No	No	No			yes	oseltamivir	2010-12-16	NC		cured	A	nH1N1
2	MALE	2012-02-16	07. 13/02/2012-19/02/2012	59	Hospital Clínic i Provincial de Barcelona	unknown	unknown	yes	No	yes	No	No	unknown	yes	No	unknown	No	0	2012-02-05	2012-02-12	06. 06/02/2012-12/02/2012	No	2012-02-16	yes	No	No	No			No			NC		cured	A	H3N2
4	FEMALE	2014-02-13	07. 10/02/2014-16/02/2014	47	Hospital de Sabadell	unknown	unknown	No	No	No	No	No	unknown	No	No	unknown	No	0	2014-02-05	2014-02-09	06. 03/02/2014-09/02/2014	No	2014-02-13	yes	No	yes	No			yes	oseltamivir	2014-02-12	NC		cured	A	H3N2
1	MALE	2011-01-05	01. 02/01/2011-08/01/2011	59	H Sant Joan de Déu. Althaia, xarxa asyesstencial	unknown	unknown	yes	No	yes	No	No	unknown	No	No	unknown	No	0	2010-12-31	2010-12-31	52. 26/12/2010-01/01/2011	No	2011-01-04	No		No	No			yes	oseltamivir	2010-12-31	NC		cured	A	nH1N1
4	MALE	2014-02-13	07. 10/02/2014-16/02/2014	64	H. Univeryestari de Girona Dr. Josep Trueta	unknown	unknown	No	No	No	No	No	unknown	yes	No	unknown	No	0	2014-02-09	2014-02-13	07. 10/02/2014-16/02/2014	No	2014-02-17	yes	No	yes	No			yes	oseltamivir	2014-02-13	NC		cured	A	nH1N1
4	MALE	2014-02-11	07. 10/02/2014-16/02/2014	49	Hospital de Sabadell	unknown	unknown	No	No	No	No	yes	unknown	No	No	unknown	No	0	2014-02-07	2014-02-08	06. 03/02/2014-09/02/2014	No	2014-02-12	No		yes	No			yes	oseltamivir	2014-02-08	NC		cured	A	nH1N1
5	FEMALE	2015-02-17	08. 16/02/2015-22/02/2015	64	Hospital de Sabadell	unknown	yes	No	No	No	No	No	unknown	No	No	unknown	No	0	2015-02-13	2015-02-15	07. 09/02/2015-15/02/2015	No	2015-02-19	No		yes	No			yes	oseltamivir	2015-02-16	NC		cured	A	nH1N1
3	MALE	2013-03-04	10. 04/03/2013-10/03/2013	45	Hospital de Sabadell	unknown	unknown	yes	No	No	No	yes	unknown	No	yes	unknown	No	0	2013-02-20	2013-02-25	09. 25/02/2013-03/03/2013	No	2013-03-01	yes	No	yes	No			yes	oseltamivir	2013-02-25	NC		cured	B	B
5	FEMALE	2015-03-02	10. 02/03/2015-08/03/2015	50	Hospital de Sabadell	unknown	No	No	No	No	yes	No	unknown	No	No	unknown	No	0	2015-02-26	2015-02-27	09. 23/02/2015-01/03/2015	No	2015-03-02	yes	No	yes	No			yes	oseltamivir	2015-02-27	NC		cured	A	H3N2
5	FEMALE	2015-03-09	11. 09/03/2015-15/03/2015	56	Hospital de Sabadell	unknown	No	No	No	yes	No	No	unknown	No	No	unknown	No	0	2015-03-04	2015-03-08	10. 02/03/2015-08/03/2015	No	2015-03-11	No		yes	No			yes	oseltamivir	2015-03-09	NC		cured	A	H3N2
1	FEMALE	2010-12-30	52. 26/12/2010-01/01/2011	46	H Sant Joan de Déu. Althaia, xarxa asyesstencial	unknown	unknown	No	No	No	No	No	unknown	No	No	unknown	No	0	2010-12-25	2010-12-29	52. 26/12/2010-01/01/2011	No	2011-01-01	yes	No	No	No			yes	oseltamivir	2010-12-29	NC		cured	A	nH1N1
1	MALE	2011-01-20	03. 16/01/2011-22/01/2011	54	Hospital Clínic i Provincial de Barcelona	unknown	unknown	unknown	unknown	unknown	No	unknown	unknown	unknown	unknown	unknown	unknown	0	2011-01-10	2011-01-15	02. 09/01/2011-15/01/2011	No	2011-01-18	yes	yes	No	No			yes	oseltamivir	2011-01-10	NC		cured	A	nH1N1
1	FEMALE	2011-01-12	02. 09/01/2011-15/01/2011	50	H. Univeryestari Mútua de Terrassa	unknown	unknown	No	No	No	No	No	unknown	No	No	unknown	No	0	2011-01-07	2011-01-09	02. 09/01/2011-15/01/2011	No	2011-01-12	yes	No	No	No			yes	oseltamivir	2011-01-09	NC		cured	A	nH1N1
3	MALE	2013-02-13	07. 11/02/2013-17/02/2013	45	Hospital de Sabadell	unknown	unknown	No	No	yes	No	No	unknown	No	No	unknown	No	0	2013-02-06	2013-02-08	06. 04/02/2013-10/02/2013	No	2013-02-11	yes	No	No	No			yes	oseltamivir	2013-02-07	NC		cured	B	B
4	MALE	2014-01-29	05. 27/01/2014-02/02/2014	50	Hospital de Sabadell	unknown	unknown	No	yes	No	No	No	unknown	No	No	unknown	No	0	2014-01-25	2014-01-27	05. 27/01/2014-02/02/2014	No	2014-01-29	yes	No	No	No			yes	oseltamivir	2014-01-28	NC		cured	A	H3N2
1	MALE	2011-01-12	02. 09/01/2011-15/01/2011	50	H Sant Joan de Déu. Althaia, xarxa asyesstencial	unknown	unknown	No	No	No	No	No	unknown	No	No	unknown	No	0	2010-12-26	2011-01-03	01. 02/01/2011-08/01/2011	No	2011-01-05	yes	No	No	No			yes	oseltamivir	2011-01-03	NC		cured	A	nH1N1
4	FEMALE	2014-02-20	08. 17/02/2014-23/02/2014	57	H. Univeryestari de Girona Dr. Josep Trueta	unknown	unknown	No	No	yes	No	No	unknown	yes	No	unknown	No	0	2014-01-22	2014-01-26	04. 20/01/2014-26/01/2014	No	2014-01-28	yes	No	No	No			yes	oseltamivir	2014-01-27	NC		cured	A	nH1N1
5	MALE	2015-03-16	12. 16/03/2015-22/03/2015	61	H. Univeryestari General de la Vall d'Hebron	unknown	No	No	No	yes	No	No	unknown	yes	yes	unknown	No	0	2015-03-07	2015-03-12	11. 09/03/2015-15/03/2015	No	2015-03-13	yes	yes	No	No			yes	oseltamivir	2015-03-12	NC		cured	A	NT
5	FEMALE	2015-04-01	14. 30/03/2015-05/04/2015	50	H. Univeryestari General de la Vall d'Hebron	unknown	No	No	No	No	No	yes	unknown	No	No	unknown	No	0	2015-03-23	2015-03-30	14. 30/03/2015-05/04/2015	No	2015-03-31	yes	yes								NC		cured	A	NT
4	FEMALE	2014-02-18	08. 17/02/2014-23/02/2014	63	Hospital Clínic i Provincial de Barcelona	unknown	unknown	No	unknown	No	No	yes	unknown	yes	No	unknown	No	0	2014-01-24	2014-02-19	08. 17/02/2014-23/02/2014	yes	2014-06-02	No		yes	yes			yes	oseltamivir	2014-02-20	NC		cured	A	sense subtipar
4	FEMALE	2014-01-10	02. 06/01/2014-12/01/2014	50	H. Univeryestari General de la Vall d'Hebron	unknown	unknown	No	yes	yes	No	No	unknown	No	No	unknown	No	0	2014-01-07	2014-01-09	02. 06/01/2014-12/01/2014	yes	2014-03-20	No		No	No			yes	oseltamivir	2014-01-09	NC		cured	A	nH1N1
4	FEMALE	2014-01-22	04. 20/01/2014-26/01/2014	58	H. Univeryestari General de la Vall d'Hebron	unknown	unknown	yes	No	No	No	No	unknown	No	No	unknown	No	0		2014-01-01	01. 30/12/2013-05/01/2014	yes	2014-03-10	No		No	No			yes	oseltamivir	2014-02-02	NC		cured	A	sense subtipar
5	MALE	2015-01-09	02. 05/01/2015-11/01/2015	57	Hospital Clínic i Provincial de Barcelona	unknown	unknown	No	No	No	No	yes	unknown	yes	No	unknown	No	0	2014-12-23	2014-12-27	52. 22/12/2014-28/12/2014	yes	2015-02-23	yes	No	yes	No			yes	oseltamivir	2014-12-29	NC		cured	A	nH1N1
1	FEMALE	2011-01-13	02. 09/01/2011-15/01/2011	55	Hospital Clínic i Provincial de Barcelona	unknown	unknown	No	No	unknown	No	No	unknown	No	No	unknown	No	0	2011-01-09	2011-01-12	02. 09/01/2011-15/01/2011	yes	2011-03-10	yes	yes	yes	yes			yes	oseltamivir	2011-01-12	NC		cured	A	nH1N1
1	MALE	2011-01-26	04. 23/01/2011-29/01/2011	48	Hospital de Sabadell	unknown	unknown	No	No	No	No	No	unknown	No	No	unknown	No	0	2011-01-21	2011-01-24	04. 23/01/2011-29/01/2011	yes	2011-03-04	yes	No	yes	No			yes	oseltamivir	2011-01-26	NC		cured	A	nH1N1
1	MALE	2011-02-03	05. 30/01/2011-05/02/2011	61	Hospital Clínic i Provincial de Barcelona	unknown	unknown	No	No	No	yes	yes	unknown	yes	No	unknown	No	0	2011-01-15	2011-01-29	04. 23/01/2011-29/01/2011	yes	2011-03-04	yes		No	No			yes	oseltamivir	2011-01-29	NC		cured	A	nH1N1
1	FEMALE	2010-12-23	51. 19/12/2010-25/12/2010	51	H. Univeryestari General de la Vall d'Hebron	unknown	unknown	yes	No	No	No	No	unknown	No	No	unknown	No	0	2010-12-11	2010-12-14	50. 12/12/2010-18/12/2010	yes	2011-01-14	No		No	No			yes	oseltamivir	2010-12-16	NC		cured	A	sense subtipar
5	FEMALE	2015-02-09	07. 09/02/2015-15/02/2015	54	H. Univeryestari de Girona Dr. Josep Trueta	unknown	yes	No	No	No	No	No	unknown	No	No	unknown	No	0	2015-01-09	2015-01-17	03. 12/01/2015-18/01/2015	yes	2015-02-17	yes	No	yes	No			yes	oseltamivir	2015-01-25	NC		cured	A	nH1N1
4	MALE	2014-02-18	08. 17/02/2014-23/02/2014	49	H. Univeryestari de Girona Dr. Josep Trueta	unknown	unknown	No	No	No	No	yes	unknown	No	No	unknown	No	0	2014-02-04	2014-02-05	06. 03/02/2014-09/02/2014	yes	2014-03-07	yes	yes	yes	No			yes	oseltamivir	2014-02-08	NC		cured	A	nH1N1
1	MALE	2010-12-14	50. 12/12/2010-18/12/2010	56	Hospital de Sabadell	unknown	unknown	No	No	yes	No	No	unknown	No	No	unknown	No	0	2010-12-14	2010-12-16	50. 12/12/2010-18/12/2010	yes	2011-01-14	yes	yes	No	No			yes	oseltamivir	2010-12-22	NC		cured	A	nH1N1
1	MALE	2011-01-25	04. 23/01/2011-29/01/2011	49	H. Univeryestari Mútua de Terrassa	unknown	unknown	No	No	No	No	No	unknown	No	No	unknown	No	0	2011-01-16	2011-01-23	04. 23/01/2011-29/01/2011	yes	2011-02-17	yes	yes	yes	yes			yes	oseltamivir	2011-01-23	NC		cured	A	nH1N1
5	MALE	2015-03-09	11. 09/03/2015-15/03/2015	57	H. Univeryestari Mútua de Terrassa	unknown	No	No	No	No	No	No	unknown	No	No	unknown	No	0	2015-03-02	2015-03-06	10. 02/03/2015-08/03/2015	yes	2015-03-31	yes	No	yes	No			yes	oseltamivir		NC		cured	A	nH1N1
4	FEMALE	2014-02-27	09. 24/02/2014-02/03/2014	49	H. Univeryestari General de la Vall d'Hebron	unknown	unknown	No	No	No	No	No	unknown	No	No	unknown	No	0	2014-02-27	2014-03-02	09. 24/02/2014-02/03/2014	yes	2014-03-25	yes		No	No			yes	oseltamivir	2014-03-02	NC		cured	A	sense subtipar
4	MALE	2014-02-04	06. 03/02/2014-09/02/2014	61	H. Univeryestari Mútua de Terrassa	unknown	unknown	No	No	No	No	No	unknown	No	No	unknown	No	0	2014-01-27	2014-02-02	05. 27/01/2014-02/02/2014	yes	2014-02-25	yes	No	yes	No			yes	oseltamivir	2014-02-02	NC		cured	A	sense subtipar
5	FEMALE	2015-02-24	09. 23/02/2015-01/03/2015	52	Hospital de Sabadell	unknown	No	yes	No	No	No	No	unknown	No	No	unknown	No	0	2015-02-17	2015-02-22	08. 16/02/2015-22/02/2015	yes	2015-03-17	No		yes	No			yes	oseltamivir	2015-02-22	NC		cured	A	H3N2
5	MALE	2015-02-13	07. 09/02/2015-15/02/2015	57	Hospital de Sabadell	unknown	No	No	No	yes	yes	No	unknown	No	No	unknown	No	0	2015-02-04	2015-02-05	06. 02/02/2015-08/02/2015	yes	2015-02-27	yes	No	yes	No			yes	oseltamivir	2015-02-10	NC		cured	A	nH1N1
5	FEMALE	2015-03-09	11. 09/03/2015-15/03/2015	52	Hospital de Sabadell	unknown	No	No	No	No	No	No	unknown	No	No	unknown	No	0	2015-03-08	2015-03-09	11. 09/03/2015-15/03/2015	yes	2015-03-31	yes	No	yes	yes			yes	oseltamivir	2015-03-09	NC		cured	A	nH1N1
2	FEMALE	2012-02-28	09. 27/02/2012-04/03/2012	47	Hospital Clínic i Provincial de Barcelona	unknown	unknown	No	No	No	No	No	unknown	No	yes	unknown	No	0	2012-02-12	2012-02-24	08. 20/02/2012-26/02/2012	yes	2012-03-16	No		yes	No			yes	oseltamivir	2012-02-27	NC		cured	A	H3N2
1	FEMALE	2011-02-01	05. 30/01/2011-05/02/2011	46	H. Univeryestari Mútua de Terrassa	unknown	yes	No	No	No	No	No	unknown	yes	No	unknown	No	0	2011-01-29	2011-01-31	05. 30/01/2011-05/02/2011	yes	2011-02-21	No		No	No			yes	oseltamivir	2011-02-02	NC		cured	A	nH1N1
2	MALE	2012-02-14	07. 13/02/2012-19/02/2012	45	H Sant Joan de Déu. Althaia, xarxa asyesstencial	unknown	unknown	No	No	No	No	No	unknown	No	yes	No	No	0	2012-02-10	2012-02-05	05. 30/01/2012-05/02/2012	yes	2012-02-22	yes	No	yes	No	No	No	yes	oseltamivir	2012-02-14	NC		cured	A	sense subtipar
4	FEMALE	2014-01-13	03. 13/01/2014-19/01/2014	50	Hospital de Sabadell	unknown	unknown	No	No	No	No	No	unknown	No	No	unknown	No	0	2014-01-01	2014-01-03	01. 30/12/2013-05/01/2014	yes	2014-01-20	yes	No	yes	No			yes	oseltamivir	2014-01-09	NC		cured	A	H3N2
4	MALE	2014-02-25	09. 24/02/2014-02/03/2014	63	H. Univeryestari General de la Vall d'Hebron	unknown	unknown	No	yes	yes	No	No	unknown	yes	No	unknown	No	0	2014-02-17	2014-02-19	08. 17/02/2014-23/02/2014	yes	2014-03-07							yes	oseltamivir	2014-02-18	NC		cured	A	sense subtipar
5	MALE	2015-03-06	10. 02/03/2015-08/03/2015	50	H. Univeryestari Arnau de Vilanova	unknown	yes	No	No	yes	No	No	No	No	No	unknown	No	0	2015-02-13	2015-02-16	08. 16/02/2015-22/02/2015	yes	2015-03-03	yes	yes	yes	No			yes	oseltamivir	2015-02-17	NC		cured	A	sense subtipar
5	MALE	2015-02-20	08. 16/02/2015-22/02/2015	64	H. Univeryestari Joan XXIII	unknown	No	yes	No	yes	yes	yes	unknown	yes	No	unknown	No	0	2015-02-10	2015-02-15	07. 09/02/2015-15/02/2015	yes	2015-03-02	No	yes	yes	yes		yes	yes	oseltamivir	2015-02-16	NC		cured	A	sense subtipar
3	MALE	2013-03-18	12. 18/03/2013-24/03/2013	56	Hospital de Sabadell	unknown	unknown	No	No	No	No	No	unknown	No	No	unknown	No	0	2013-03-05	2013-03-08	10. 04/03/2013-10/03/2013	yes	2013-03-22	No		yes	No			yes	oseltamivir		NC		cured	A	nH1N1
4	FEMALE	2014-02-04	06. 03/02/2014-09/02/2014	46	Hospital Clínic i Provincial de Barcelona	unknown	unknown	No	No	No	No	yes	unknown	No	No	unknown	No	0	2014-01-22	2014-01-29	05. 27/01/2014-02/02/2014	yes	2014-02-11	No		yes	No			yes	oseltamivir	2014-01-30	NC		cured	A	sense subtipar
5	MALE	2015-02-09	07. 09/02/2015-15/02/2015	59	Hospital Clínic i Provincial de Barcelona	unknown	unknown	No	No	yes	No	No	unknown	yes	yes	unknown	No	0	2015-02-04	2015-02-04	06. 02/02/2015-08/02/2015	yes	2015-02-17	yes	No	yes	No			yes	oseltamivir	2015-02-05	NC		cured	A	H3N2
3	FEMALE	2013-01-31	05. 28/01/2013-03/02/2013	64	Hospital de Sabadell	unknown	unknown	yes	No	No	No	No	unknown	No	No	unknown	No	0	2013-01-25	2013-01-29	05. 28/01/2013-03/02/2013	yes	2013-02-11	yes	No	yes	No			yes	oseltamivir	2013-01-29	NC		cured	B	B
5	MALE	2015-02-09	07. 09/02/2015-15/02/2015	56	Hospital Clínic i Provincial de Barcelona	unknown	unknown	yes	No	yes	yes	yes	unknown	No	No	unknown	No	0	2015-01-28	2015-01-31	05. 26/01/2015-01/02/2015	yes	2015-02-12	yes	yes	yes	yes			yes	oseltamivir	2015-02-02	NC		cured	A	nH1N1
5	MALE	2015-02-27	09. 23/02/2015-01/03/2015	61	H. Univeryestari General de la Vall d'Hebron	unknown	No	No	No	No	No	No	unknown	No	No	unknown	No	0	2015-02-23	2015-02-25	09. 23/02/2015-01/03/2015	yes	2015-03-09	yes	No	No	No			yes	oseltamivir	2015-02-25	NC		cured	B	B
4	MALE	2014-01-16	03. 13/01/2014-19/01/2014	45	H. Univeryestari General de la Vall d'Hebron	unknown	unknown	No	No	No	No	No	unknown	No	No	unknown	No	0	2014-01-01	2014-01-03	01. 30/12/2013-05/01/2014	yes	2014-01-14	No		No	No			yes	oseltamivir	2014-01-04	NC		cured	A	sense subtipar
4	FEMALE	2014-03-06	10. 03/03/2014-09/03/2014	51	H. Univeryestari General de la Vall d'Hebron	unknown	unknown	yes	No	yes	No	No	unknown	No	yes	unknown	No	0	2014-03-06	2014-03-09	10. 03/03/2014-09/03/2014	yes	2014-03-20	yes	yes	No	No			yes	oseltamivir	2014-03-09	NC		cured	A	sense subtipar
4	MALE	2014-02-04	06. 03/02/2014-09/02/2014	50	Hospital de Sabadell	unknown	unknown	No	No	No	No	yes	unknown	No	No	unknown	No	0	2014-01-30	2014-02-01	05. 27/01/2014-02/02/2014	yes	2014-02-12	yes	No	yes	No			yes	oseltamivir	2014-02-01	NC		cured	A	nH1N1
4	MALE	2014-01-15	03. 13/01/2014-19/01/2014	55	H. Univeryestari General de la Vall d'Hebron	unknown	unknown	No	No	yes	yes	No	unknown	yes	No	unknown	No	0	2013-12-25	2013-12-30	01. 30/12/2013-05/01/2014	yes	2014-01-09	No		No	No			yes	oseltamivir	2013-12-31	NC		cured	A	H3N2
5	FEMALE	2015-02-20	08. 16/02/2015-22/02/2015	49	Hospital Clínic i Provincial de Barcelona	unknown	unknown	yes	yes	yes	No	No	unknown	No	No	unknown	No	0	2015-02-08	2015-02-15	07. 09/02/2015-15/02/2015	yes	2015-02-25	yes	No	yes	No			yes	oseltamivir	2015-02-15	NC		cured	A	H3N2
1	MALE	2011-01-20	03. 16/01/2011-22/01/2011	60	Hospital Clínic i Provincial de Barcelona	unknown	unknown	No	unknown	No	No	yes	unknown	No	No	unknown	No	0	2011-01-04	2011-01-14	02. 09/01/2011-15/01/2011	yes	2011-01-24	yes						yes	oseltamivir	2011-01-11	NC		cured	A	nH1N1
5	MALE	2015-02-11	07. 09/02/2015-15/02/2015	50	H Sant Joan de Déu. Althaia, xarxa asyesstencial	unknown	No	No	No	yes	No	No	unknown	No	No	unknown	No	0		2015-02-09	07. 09/02/2015-15/02/2015	yes	2015-02-18							yes	oseltamivir	2015-02-09	NC		cured	A	sense subtipar
1	MALE	2011-01-20	03. 16/01/2011-22/01/2011	53	Hospital Clínic i Provincial de Barcelona	unknown	unknown	No	yes	yes	No	No	unknown	yes	No	unknown	No	0	2011-01-08	2011-01-10	02. 09/01/2011-15/01/2011	yes	2011-01-19	yes	yes	yes	No			yes	oseltamivir	2011-01-10	NC		cured	A	nH1N1
5	MALE	2015-02-02	06. 02/02/2015-08/02/2015	49	H. Univeryestari General de la Vall d'Hebron	unknown	No	No	No	No	No	No	unknown	No	No	unknown	No	0	2015-01-30	2015-01-31	05. 26/01/2015-01/02/2015	yes	2015-02-09	yes	yes	No	No			yes	oseltamivir	2015-01-31	NC		cured	A	nH1N1
5	FEMALE	2015-02-23	09. 23/02/2015-01/03/2015	53	H. Univeryestari General de la Vall d'Hebron	unknown	No	No	yes	No	No	No	unknown	yes	No	unknown	No	0	2015-02-13	2015-02-19	08. 16/02/2015-22/02/2015	yes	2015-02-27	yes	No	No	No			yes	oseltamivir	2015-02-19	NC		cured	A	H3N2
4	MALE	2014-01-20	04. 20/01/2014-26/01/2014	62	Hospital Clínic i Provincial de Barcelona	unknown	unknown	yes	No	No	No	No	unknown	No	No	unknown	No	0	2014-01-16	2014-01-20	04. 20/01/2014-26/01/2014	yes	2014-01-27	No		No	No			yes	oseltamivir	2014-01-20	NC		cured	A	sense subtipar
1	FEMALE	2011-01-18	03. 16/01/2011-22/01/2011	47	H. Univeryestari Arnau de Vilanova	unknown	unknown	No	No	yes	No	No	unknown	No	No	unknown	No	0	2011-01-11	2011-01-11	02. 09/01/2011-15/01/2011	yes	2011-01-18	No		No	No			yes	oseltamivir	2011-01-12	NC		cured	A	nH1N1
2	MALE	2012-05-03	18. 30/04/2012-06/05/2012	61	Hospital Clínic i Provincial de Barcelona	unknown	unknown	No	No	No	No	No	unknown	No	No	unknown	No	0	2012-04-26	2012-04-29	17. 23/04/2012-29/04/2012	yes	2012-05-04	yes	No	yes	No			yes	oseltamivir	2012-04-30	NC		cured	B	B
5	MALE	2015-02-16	08. 16/02/2015-22/02/2015	59	Hospital de Tortosa Verge de la Cinta	yes	No	yes	No	No	No	No	unknown	yes	yes	unknown	No	0	2015-02-14	2015-02-16	08. 16/02/2015-22/02/2015	yes	2015-02-19	No		No	No			yes	oseltamivir	2015-02-16	NC		cured	A	nH1N1
2	FEMALE	2012-02-21	08. 20/02/2012-26/02/2012	80	Hospital Clínic i Provincial de Barcelona	unknown	unknown	yes	No	No	No	No	unknown	No	No	unknown	No	0	2012-02-16	2012-01-20	03. 16/01/2012-22/01/2012	No	2012-03-12	yes	No	No	No			yes	oseltamivir	2012-02-16	NC		cured	A	H3N2
1	MALE	2011-01-17	03. 16/01/2011-22/01/2011	80	H. Univeryestari Arnau de Vilanova	unknown	unknown	yes	unknown	yes	yes	No	unknown	No	No	unknown	No	0	2010-12-12	2010-12-14	50. 12/12/2010-18/12/2010	No	2011-01-24	No		No	No			yes	oseltamivir	2011-01-15	NC		cured	A	nH1N1
5	MALE	2015-02-17	08. 16/02/2015-22/02/2015	80	Hospital de Sabadell	unknown	No	No	No	yes	yes	No	unknown	No	No	unknown	No	0	2015-02-15	2015-01-25	04. 19/01/2015-25/01/2015	No	2015-02-25	yes	No	yes	No			yes	oseltamivir	2015-02-17	NC		cured	B	B
4	FEMALE	2014-02-05	06. 03/02/2014-09/02/2014	70	Hospital de Sabadell	unknown	unknown	No	No	No	No	yes	unknown	No	No	unknown	No	0	2014-01-20	2014-01-21	04. 20/01/2014-26/01/2014	No	2014-02-18	yes	No	yes	No			yes	oseltamivir		NC		cured	A	H3N2
1	MALE	2011-01-20	03. 16/01/2011-22/01/2011	76	Hospital Clínic i Provincial de Barcelona	unknown	unknown	No	unknown	No	No	No	unknown	No	No	unknown	No	0	2011-01-13	2011-01-14	02. 09/01/2011-15/01/2011	No	2011-02-10	yes	yes	No	No			yes	oseltamivir	2011-01-14	NC		cured	A	nH1N1
3	MALE	2013-04-08	15. 08/04/2013-14/04/2013	75	Hospital de Sabadell	unknown	unknown	No	No	No	No	No	unknown	No	No	unknown	No	0	2013-03-25	2013-03-28	13. 25/03/2013-31/03/2013	No	2013-04-24	yes	No	yes	No			yes	oseltamivir	2013-03-28	NC		cured	A	nH1N1
5	FEMALE	2015-02-13	07. 09/02/2015-15/02/2015	70	Hospital Clínic i Provincial de Barcelona	unknown	unknown	yes	No	No	yes	No	unknown	yes	No	unknown	No	0	2015-01-24	2015-02-07	06. 02/02/2015-08/02/2015	No	2015-03-05	yes	No	No	No			yes	oseltamivir	2015-02-07	NC		cured	A	nH1N1
2	FEMALE	2012-02-28	09. 27/02/2012-04/03/2012	98	Hospital Clínic i Provincial de Barcelona	unknown	unknown	No	No	No	No	No	unknown	yes	No	unknown	No	0	2012-02-17	2012-02-19	07. 13/02/2012-19/02/2012	No	2012-03-13	yes						yes	oseltamivir	2012-02-26	NC		cured	A	H3N2
5	FEMALE	2015-03-23	13. 23/03/2015-29/03/2015	76	Hospital Clínic i Provincial de Barcelona	unknown	No	No	No	No	yes	No	unknown	yes	yes	unknown	No	0	2015-03-08	2015-03-09	11. 09/03/2015-15/03/2015	No	2015-04-01	No		yes	No			yes	oseltamivir	2015-03-10	NC		cured	A	H3N2
5	MALE	2015-03-02	10. 02/03/2015-08/03/2015	75	Hospital de Sabadell	unknown	No	No	No	yes	No	No	unknown	yes	No	unknown	No	0	2015-02-15	2015-02-16	08. 16/02/2015-22/02/2015	No	2015-03-10	yes	No	yes	No			yes	oseltamivir	2015-02-16	NC		cured	A	H3N2
1	MALE	2011-01-20	03. 16/01/2011-22/01/2011	69	Hospital Clínic i Provincial de Barcelona	unknown	unknown	No	unknown	No	No	yes	unknown	No	No	unknown	No	0	2010-12-31	2011-01-04	01. 02/01/2011-08/01/2011	No	2011-01-26	yes	No	No	No			yes	oseltamivir	2011-01-12	NC		cured	A	nH1N1
5	MALE	2015-02-26	09. 23/02/2015-01/03/2015	85	Hospital de Sabadell	unknown	No	No	No	No	No	No	unknown	yes	No	unknown	No	0	2015-02-23	2015-02-24	09. 23/02/2015-01/03/2015	No	2015-03-17	yes	No	yes	No			yes	oseltamivir	2015-02-24	NC		cured	A	H3N2
5	MALE	2015-03-02	10. 02/03/2015-08/03/2015	84	Hospital Clínic i Provincial de Barcelona	unknown	unknown	yes	No	No	No	No	unknown	yes	No	unknown	No	0	2015-02-22	2015-02-24	09. 23/02/2015-01/03/2015	No	2015-03-16	yes		yes	No			yes	oseltamivir	2015-02-25	NC		cured	A	H3N2
2	MALE	2012-02-28	09. 27/02/2012-04/03/2012	77	Hospital Clínic i Provincial de Barcelona	unknown	unknown	No	No	yes	yes	yes	unknown	yes	No	unknown	No	0	2012-02-17	2012-02-17	07. 13/02/2012-19/02/2012	No	2012-03-07	yes						yes	oseltamivir	2012-02-26	NC		cured	A	H3N2
4	MALE	2014-02-18	08. 17/02/2014-23/02/2014	65	Hospital de Sabadell	unknown	unknown	yes	No	No	No	No	unknown	No	No	unknown	No	0	2014-02-10	2014-02-14	07. 10/02/2014-16/02/2014	No	2014-03-05	yes	No	yes	No			yes	oseltamivir	2014-02-15	NC		cured	A	nH1N1
1	MALE	2011-01-11	02. 09/01/2011-15/01/2011	69	H. Univeryestari General de la Vall d'Hebron	unknown	unknown	unknown	unknown	unknown	yes	unknown	unknown	unknown	unknown	unknown	unknown	0	2010-12-26	2010-12-28	52. 26/12/2010-01/01/2011	No	2011-01-14	No		No	No			yes	oseltamivir	2010-12-28	NC		cured	A	nH1N1
5	MALE	2015-02-10	07. 09/02/2015-15/02/2015	81	Hospital de Terrassa	unknown	No	yes	yes	yes	No	No	unknown	No	No	unknown	No	0	2015-02-08	2015-02-10	07. 09/02/2015-15/02/2015	No	2015-02-26	yes	yes	No	No			yes	oseltamivir	2015-02-08	NC		cured	A	sense subtipar
4	FEMALE	2014-02-14	07. 10/02/2014-16/02/2014	90	Hospital de Terrassa	unknown	unknown	yes	yes	yes	No	No	unknown	No	No	unknown	No	0	2014-02-10	2014-02-12	07. 10/02/2014-16/02/2014	No	2014-02-28	No		yes	No			yes	oseltamivir	2014-02-12	NC		cured	A	H3N2
5	FEMALE	2015-02-24	09. 23/02/2015-01/03/2015	92	Hospital Clínic i Provincial de Barcelona	unknown	unknown	yes	No	No	No	No	unknown	No	No	unknown	No	0	2015-02-01	2015-02-16	08. 16/02/2015-22/02/2015	No	2015-03-04	yes	yes	No	No			yes	oseltamivir	2015-02-20	NC		cured	A	H3N2
1	MALE	2011-01-17	03. 16/01/2011-22/01/2011	75	H. Univeryestari Arnau de Vilanova	unknown	unknown	No	unknown	No	No	yes	unknown	No	No	unknown	No	0	2011-01-01	2011-01-03	01. 02/01/2011-08/01/2011	No	2011-01-19	No		No	No			yes	oseltamivir	2011-01-14	NC		cured	A	nH1N1
5	FEMALE	2015-03-09	11. 09/03/2015-15/03/2015	89	Hospital de Terrassa	unknown	No	No	No	yes	No	No	unknown	yes	No	unknown	No	0	2015-03-07	2015-03-08	10. 02/03/2015-08/03/2015	No	2015-03-24	No		yes	No			yes	oseltamivir	2015-03-08	NC		cured	B	B
2	FEMALE	2012-02-07	06. 06/02/2012-12/02/2012	89	Hospital Clínic i Provincial de Barcelona	unknown	unknown	No	No	yes	No	No	unknown	yes	No	unknown	No	0	2012-01-31	2012-02-01	05. 30/01/2012-05/02/2012	No	2012-02-16	yes	No	No	No			yes	oseltamivir	2012-02-06	NC		cured	A	H3N2
2	FEMALE	2012-03-14	11. 12/03/2012-18/03/2012	88	Hospital Clínic i Provincial de Barcelona	unknown	unknown	No	No	yes	unknown	unknown	unknown	yes	unknown	unknown	No	0	2012-03-01	2012-03-05	10. 05/03/2012-11/03/2012	No	2012-03-20	yes	No	No	No						NC		cured	A	H3N2
3	FEMALE	2013-04-09	15. 08/04/2013-14/04/2013	82	Hospital Clínic i Provincial de Barcelona	unknown	unknown	No	No	No	No	yes	unknown	No	No	unknown	No	0	2013-03-23	2013-03-28	13. 25/03/2013-31/03/2013	No	2013-04-11	yes	No	No	No			No			NC		cured	A	sense subtipar
5	FEMALE	2015-03-10	11. 09/03/2015-15/03/2015	93	H Sant Joan de Déu. Althaia, xarxa asyesstencial	unknown	No	No	No	No	No	unknown	No	No	No	unknown	No	0	2015-02-16	2015-02-26	09. 23/02/2015-01/03/2015	No	2015-03-12	yes		No	No			yes	oseltamivir	2015-02-26	NC		cured	A	sense subtipar
5	FEMALE	2015-03-13	11. 09/03/2015-15/03/2015	86	Hospital de Terrassa	unknown	No	No	No	No	No	No	unknown	No	No	unknown	No	0	2015-03-09	2015-03-11	11. 09/03/2015-15/03/2015	No	2015-03-25	No		yes	No			yes	oseltamivir	2015-03-10	NC		cured	A	sense subtipar
2	FEMALE	2012-02-16	07. 13/02/2012-19/02/2012	88	Hospital Clínic i Provincial de Barcelona	unknown	unknown	yes	No	No	No	No	unknown	No	No	unknown	No	0	2012-02-01	2012-02-04	05. 30/01/2012-05/02/2012	No	2012-02-18	yes	No	No	No			No			NC		cured	A	H3N2
2	FEMALE	2012-03-20	12. 19/03/2012-25/03/2012	93	Hospital Clínic i Provincial de Barcelona	unknown	unknown	No	No	No	No	No	unknown	No	No	unknown	No	0	2012-02-22	2012-03-07	10. 05/03/2012-11/03/2012	No	2012-03-21	yes	No	No	No			yes	oseltamivir	2012-03-19	NC		cured	A	H3N2
2	MALE	2012-03-27	13. 26/03/2012-01/04/2012	88	Hospital Clínic i Provincial de Barcelona	unknown	unknown	No	No	No	yes	No	unknown	No	No	unknown	No	0	2012-03-16	2012-03-19	12. 19/03/2012-25/03/2012	No	2012-04-02	yes	No	No	No			yes	oseltamivir	2012-03-22	NC		cured	A	H3N2
4	FEMALE	2014-02-06	06. 03/02/2014-09/02/2014	67	Hospital de Sabadell	unknown	unknown	No	No	No	No	No	unknown	No	No	unknown	No	0	2014-01-24	2014-01-28	05. 27/01/2014-02/02/2014	No	2014-02-11	No		yes	No			yes	oseltamivir		NC		cured	A	H3N2
5	FEMALE	2015-03-10	11. 09/03/2015-15/03/2015	81	Hospital Clínic i Provincial de Barcelona	unknown	No	No	No	No	No	yes	unknown	No	No	unknown	No	0	2015-02-28	2015-03-04	10. 02/03/2015-08/03/2015	No	2015-03-18	yes	No	No	No			yes	oseltamivir	2015-03-04	NC		cured	A	H3N2
5	FEMALE	2015-02-17	08. 16/02/2015-22/02/2015	74	Hospital de Sabadell	unknown	No	No	No	No	No	No	unknown	No	No	unknown	No	0	2015-02-09	2015-02-11	07. 09/02/2015-15/02/2015	No	2015-02-25	yes	No	yes	No			yes	oseltamivir	2015-02-16	NC		cured	A	H3N2
4	FEMALE	2014-02-04	06. 03/02/2014-09/02/2014	94	Hospital Clínic i Provincial de Barcelona	unknown	unknown	yes	unknown	yes	No	No	No	yes	No	unknown	No	0	2014-01-23	2014-01-25	04. 20/01/2014-26/01/2014	No	2014-02-07	yes	No	No	No			yes	oseltamivir	2014-01-26	NC		cured	A	sense subtipar
2	FEMALE	2012-02-28	09. 27/02/2012-04/03/2012	86	Hospital Clínic i Provincial de Barcelona	unknown	unknown	No	No	No	No	yes	unknown	No	No	unknown	No	0	2012-02-15	2012-02-17	07. 13/02/2012-19/02/2012	No	2012-03-01	yes	yes	No	No			yes	oseltamivir	2012-02-22	NC		cured	A	H3N2
2	FEMALE	2012-02-20	08. 20/02/2012-26/02/2012	88	Hospital Clínic i Provincial de Barcelona	unknown	unknown	No	No	No	yes	No	unknown	yes	No	unknown	No	0	2012-02-15	2012-02-22	08. 20/02/2012-26/02/2012	No	2012-03-06	No	No	yes	No			yes	oseltamivir	2012-02-22	NC		cured	A	H3N2
4	MALE	2014-02-03	06. 03/02/2014-09/02/2014	68	Hospital de Sabadell	unknown	unknown	yes	No	No	No	No	unknown	yes	No	unknown	No	0	2014-01-17	2014-01-24	04. 20/01/2014-26/01/2014	No	2014-02-06	No		yes	No			No			NC		cured	A	H3N2
4	MALE	2014-02-04	06. 03/02/2014-09/02/2014	80	Hospital de Sabadell	unknown	unknown	yes	No	No	No	No	unknown	yes	No	unknown	No	0	2014-01-27	2014-01-30	05. 27/01/2014-02/02/2014	No	2014-02-12	yes	yes	yes	No			yes	oseltamivir	2014-02-02	NC		cured	A	H3N2
1	FEMALE	2011-03-14	11. 13/03/2011-19/03/2011	92	Hospital Clínic i Provincial de Barcelona	unknown	unknown	No	No	No	No	No	unknown	No	No	unknown	No	0	2011-03-01	2011-03-03	09. 27/02/2011-05/03/2011	No	2011-03-16	yes	No	No	No			No			NC		cured	B	B
5	MALE	2015-02-24	09. 23/02/2015-01/03/2015	76	Hospital de Terrassa	unknown	No	No	No	yes	yes	No	unknown	yes	No	unknown	No	0	2015-02-15	2015-02-18	08. 16/02/2015-22/02/2015	No	2015-03-02	No		yes	No			yes	oseltamivir	2015-02-19	NC		cured	A	sense subtipar
2	MALE	2012-02-28	09. 27/02/2012-04/03/2012	78	Hospital Clínic i Provincial de Barcelona	unknown	unknown	No	No	No	yes	No	unknown	yes	No	unknown	No	0	2012-02-20	2012-02-23	08. 20/02/2012-26/02/2012	No	2012-03-06	yes	No	No	No			No			NC		cured	A	H3N2
2	FEMALE	2012-02-28	09. 27/02/2012-04/03/2012	89	Hospital Clínic i Provincial de Barcelona	unknown	unknown	No	No	No	No	No	unknown	No	No	unknown	No	0	2012-02-22	2012-02-24	08. 20/02/2012-26/02/2012	No	2012-03-07	yes	No	yes	No			yes	oseltamivir	2012-02-27	NC		cured	A	H3N2
2	FEMALE	2012-03-06	10. 05/03/2012-11/03/2012	90	Hospital Clínic i Provincial de Barcelona	unknown	unknown	No	No	No	No	No	unknown	yes	No	unknown	No	0	2012-02-25	2012-03-03	09. 27/02/2012-04/03/2012	No	2012-03-15	yes	No	No	No			yes	oseltamivir	2012-03-03	NC		cured	A	H3N2
4	MALE	2014-01-24	04. 20/01/2014-26/01/2014	76	Hospital Clínic i Provincial de Barcelona	unknown	unknown	No	No	yes	yes	yes	unknown	yes	No	unknown	No	0	2014-01-20	2014-01-23	04. 20/01/2014-26/01/2014	No	2014-02-04	No		No	No			yes	oseltamivir	2014-01-24	NC		cured	A	H3N2
4	FEMALE	2014-02-07	06. 03/02/2014-09/02/2014	78	Hospital de Terrassa	unknown	unknown	yes	No	No	No	No	unknown	No	No	unknown	No	0	2014-02-01	2014-02-06	06. 03/02/2014-09/02/2014	No	2014-02-18	No		yes	No			yes	oseltamivir	2014-02-06	NC		cured	A	H3N2
3	MALE	2013-03-18	12. 18/03/2013-24/03/2013	79	Hospital de Sabadell	unknown	unknown	yes	No	No	No	No	unknown	No	No	unknown	No	0	2013-03-04	2013-03-09	10. 04/03/2013-10/03/2013	No	2013-03-21	No		yes	No			yes	oseltamivir		NC		cured	B	B
4	FEMALE	2014-01-20	04. 20/01/2014-26/01/2014	87	H. Univeryestari Mútua de Terrassa	unknown	unknown	No	No	No	No	No	unknown	No	No	unknown	No	0	2014-01-08	2014-01-16	03. 13/01/2014-19/01/2014	No	2014-01-27	yes	No	No	No			yes	oseltamivir	2014-01-16	NC		cured	A	H3N2
4	MALE	2014-02-17	08. 17/02/2014-23/02/2014	89	Hospital Clínic i Provincial de Barcelona	unknown	unknown	No	No	yes	yes	yes	unknown	No	yes	unknown	No	0	2014-02-14	2014-02-17	08. 17/02/2014-23/02/2014	No	2014-02-28	yes	yes	No	No			yes	oseltamivir	2014-02-17	NC		cured	A	H3N2
1	FEMALE	2011-01-28	04. 23/01/2011-29/01/2011	85	H Sant Joan de Déu. Althaia, xarxa asyesstencial	unknown	unknown	yes	No	yes	yes	No	unknown	No	No	unknown	No	0	2011-01-05	2011-01-06	01. 02/01/2011-08/01/2011	No	2011-01-17	No		No	No			yes	oseltamivir		NC		cured	A	nH1N1
3	MALE	2013-02-20	08. 18/02/2013-24/02/2013	77	Hospital de Sabadell	unknown	unknown	No	No	yes	No	No	unknown	yes	No	unknown	No	0	2013-02-17	2013-02-17	07. 11/02/2013-17/02/2013	No	2013-02-28	No		yes	No			yes	oseltamivir	2013-02-19	NC		cured	A	nH1N1
3	FEMALE	2013-03-11	11. 11/03/2013-17/03/2013	66	Hospital de Sabadell	unknown	unknown	No	No	No	No	No	unknown	No	No	unknown	No	0	2013-02-27	2013-03-04	10. 04/03/2013-10/03/2013	No	2013-03-15	yes	No	No	No			yes	oseltamivir	2013-03-05	NC		cured	A	nH1N1
4	MALE	2014-01-20	04. 20/01/2014-26/01/2014	80	Hospital Clínic i Provincial de Barcelona	unknown	unknown	yes	No	No	No	yes	unknown	yes	No	unknown	No	0	2014-01-18	2014-01-19	03. 13/01/2014-19/01/2014	No	2014-01-29	yes	No	yes	No			yes	oseltamivir	2014-01-20	NC		cured	A	sense subtipar
4	MALE	2014-01-21	04. 20/01/2014-26/01/2014	70	Hospital Clínic i Provincial de Barcelona	unknown	unknown	No	No	yes	No	yes	yes	yes	No	unknown	No	0	2014-01-20	2014-01-21	04. 20/01/2014-26/01/2014	No	2014-01-31	yes	No	No	No			yes	oseltamivir	2014-01-21	NC		cured	A	H3N2
4	MALE	2014-02-06	06. 03/02/2014-09/02/2014	68	Hospital de Sabadell	unknown	unknown	No	No	No	No	No	unknown	yes	No	unknown	No	0	2014-02-03	2014-02-04	06. 03/02/2014-09/02/2014	No	2014-02-14	yes	No	yes	No			yes	oseltamivir		NC		cured	A	H3N2
4	MALE	2014-02-11	07. 10/02/2014-16/02/2014	88	Hospital de Sabadell	unknown	unknown	No	No	yes	No	No	unknown	yes	No	unknown	No	0	2014-02-01	2014-02-07	06. 03/02/2014-09/02/2014	No	2014-02-17	yes	No	yes	No			yes	oseltamivir	2014-02-07	NC		cured	A	H3N2
5	FEMALE	2015-02-24	09. 23/02/2015-01/03/2015	82	Hospital Clínic i Provincial de Barcelona	unknown	unknown	No	No	yes	No	No	unknown	yes	No	unknown	No	0	2015-02-14	2015-02-21	08. 16/02/2015-22/02/2015	No	2015-03-03	yes	No	No	No			yes	oseltamivir	2015-02-21	NC		cured	A	H3N2
5	FEMALE	2015-02-18	08. 16/02/2015-22/02/2015	95	Hospital de Terrassa	unknown	No	No	No	No	yes	No	unknown	yes	No	unknown	No	0	2015-02-11	2015-02-14	07. 09/02/2015-15/02/2015	No	2015-02-23	No		yes	No			yes	oseltamivir	2015-02-17	NC		cured	A	sense subtipar
5	FEMALE	2015-02-25	09. 23/02/2015-01/03/2015	88	Hospital de Terrassa	unknown	No	No	No	yes	No	No	unknown	No	No	unknown	No	0	2015-02-23	2015-02-25	09. 23/02/2015-01/03/2015	No	2015-03-06	No		yes	No			yes	oseltamivir		NC		cured	A	sense subtipar
2	FEMALE	2012-02-21	08. 20/02/2012-26/02/2012	78	Hospital Clínic i Provincial de Barcelona	unknown	unknown	No	No	No	yes	yes	unknown	No	No	unknown	No	0	2012-02-15	2012-02-19	07. 13/02/2012-19/02/2012	No	2012-02-28	yes	No	yes	yes			yes	oseltamivir	2012-02-21	NC		cured	A	H3N2
2	MALE	2012-03-14	11. 12/03/2012-18/03/2012	87	Hospital Clínic i Provincial de Barcelona	unknown	unknown	yes	No	No	yes	No	unknown	No	No	unknown	No	0	2012-03-01	2012-03-05	10. 05/03/2012-11/03/2012	No	2012-03-14	yes	No	No	No			yes	oseltamivir	2012-03-07	NC		cured	A	H3N2
2	MALE	2012-03-01	09. 27/02/2012-04/03/2012	79	Hospital de Mataró	unknown	unknown	No	No	No	No	No	unknown	yes	No	unknown	No	0	2012-02-20	2012-02-27	09. 27/02/2012-04/03/2012	No	2012-03-07	yes	No	No	No			yes	oseltamivir	2012-02-29	NC		cured	A	H3N2
4	FEMALE	2014-02-07	06. 03/02/2014-09/02/2014	79	Hospital de Sabadell	unknown	unknown	No	No	No	No	yes	unknown	No	No	unknown	No	0	2014-02-03	2014-02-06	06. 03/02/2014-09/02/2014	No	2014-02-15	No		yes	No			yes	oseltamivir	2014-02-06	NC		cured	A	H3N2
4	FEMALE	2014-02-10	07. 10/02/2014-16/02/2014	82	Hospital de Sabadell	unknown	unknown	No	No	No	No	No	unknown	No	No	unknown	No	0	2014-02-02	2014-02-05	06. 03/02/2014-09/02/2014	No	2014-02-14	No		yes	No			yes	oseltamivir		NC		cured	A	H3N2
1	MALE	2010-12-30	52. 26/12/2010-01/01/2011	68	H Sant Joan de Déu. Althaia, xarxa asyesstencial	unknown	unknown	No	No	No	No	yes	unknown	yes	No	unknown	No	0	2010-12-26	2010-12-28	52. 26/12/2010-01/01/2011	No	2011-01-06	yes		No	No			yes	oseltamivir	2010-12-30	NC		cured	A	nH1N1
5	FEMALE	2015-02-25	09. 23/02/2015-01/03/2015	78	Hospital Clínic i Provincial de Barcelona	unknown	unknown	No	yes	yes	No	No	unknown	yes	No	unknown	No	0	2015-02-20	2015-02-21	08. 16/02/2015-22/02/2015	No	2015-03-02	No		yes	No			yes	oseltamivir	2015-02-21	NC		cured	A	nH1N1
5	FEMALE	2015-02-24	09. 23/02/2015-01/03/2015	72	Hospital de Sabadell	unknown	No	No	No	No	No	No	unknown	No	No	unknown	No	0	2015-02-14	2015-02-17	08. 16/02/2015-22/02/2015	No	2015-02-26	No		yes	No			yes	oseltamivir	2015-02-19	NC		cured	B	B
4	FEMALE	2014-03-11	11. 10/03/2014-16/03/2014	65	Hospital de Terrassa	unknown	unknown	No	No	No	No	No	unknown	No	No	unknown	No	0	2014-03-05	2014-03-10	11. 10/03/2014-16/03/2014	No	2014-03-18	yes	No	yes	No			yes	oseltamivir		NC		cured	A	sense subtipar
4	FEMALE	2014-01-29	05. 27/01/2014-02/02/2014	90	Hospital de Terrassa	unknown	unknown	yes	No	No	No	No	unknown	No	No	unknown	No	0	2014-01-25	2014-01-26	04. 20/01/2014-26/01/2014	No	2014-02-03	No		yes	No			yes	oseltamivir		NC		cured	A	H3N2
5	FEMALE	2015-03-09	11. 09/03/2015-15/03/2015	89	H. Univeryestari Mútua de Terrassa	unknown	No	No	No	No	No	No	unknown	No	No	unknown	No	0	2015-03-01	2015-03-05	10. 02/03/2015-08/03/2015	No	2015-03-13	yes	yes	No	No			yes	oseltamivir	2015-03-06	NC		cured	A	H3N2
4	MALE	2014-01-29	05. 27/01/2014-02/02/2014	83	Hospital de Terrassa	unknown	unknown	yes	No	No	No	No	unknown	No	No	unknown	No	0	2014-01-23	2014-01-23	04. 20/01/2014-26/01/2014	No	2014-01-31	No		yes	No			yes	oseltamivir	2014-01-23	NC		cured	A	nH1N1
4	FEMALE	2014-01-23	04. 20/01/2014-26/01/2014	67	Hospital Clínic i Provincial de Barcelona	unknown	unknown	No	No	yes	No	yes	No	No	No	unknown	No	0	2014-01-15	2014-01-22	04. 20/01/2014-26/01/2014	No	2014-01-29	No		No	No			yes	oseltamivir	2014-01-22	NC		cured	A	sense subtipar
5	FEMALE	2015-02-18	08. 16/02/2015-22/02/2015	89	Hospital de Terrassa	unknown	No	No	No	No	No	No	unknown	No	No	unknown	No	0	2015-02-12	2015-02-13	07. 09/02/2015-15/02/2015	No	2015-02-20	No		yes	No			yes	oseltamivir	2015-02-17	NC		cured	A	sense subtipar
5	MALE	2015-02-24	09. 23/02/2015-01/03/2015	71	Hospital de Terrassa	unknown	No	No	No	No	No	No	unknown	No	No	unknown	No	0	2015-02-15	2015-02-20	08. 16/02/2015-22/02/2015	No	2015-02-27	No		yes	No			yes	oseltamivir	2015-02-23	NC		cured	A	sense subtipar
2	MALE	2012-02-28	09. 27/02/2012-04/03/2012	82	Hospital Clínic i Provincial de Barcelona	unknown	unknown	yes	No	No	yes	yes	yes	yes	No	unknown	No	0	2012-02-15	2012-02-23	08. 20/02/2012-26/02/2012	No	2012-03-01	yes	No	No	No			No			NC		cured	A	H3N2
2	MALE	2012-03-14	11. 12/03/2012-18/03/2012	84	Hospital Clínic i Provincial de Barcelona	unknown	unknown	yes	No	No	No	No	unknown	No	No	unknown	No	0	2012-03-04	2012-03-08	10. 05/03/2012-11/03/2012	No	2012-03-15	yes	No	No	No						NC		cured	A	H3N2
2	FEMALE	2012-03-27		86	Hospital Clínic i Provincial de Barcelona	unknown	unknown	No	No	No	No	No	unknown	yes	No	unknown	No	0	2012-03-20	2012-03-20	12. 19/03/2012-25/03/2012	No	2012-03-27	yes	No	No	No			yes		2012-03-20	NC		cured	A	H3N2
4	FEMALE	2014-02-14	07. 10/02/2014-16/02/2014	80	Hospital de Sabadell	unknown	unknown	No	No	No	No	No	unknown	No	No	unknown	No	0	2014-02-07	2014-02-12	07. 10/02/2014-16/02/2014	No	2014-02-19	yes	No	yes	No			yes	oseltamivir	2014-02-13	NC		cured	A	H3N2
4	MALE	2014-02-05	06. 03/02/2014-09/02/2014	72	Hospital de Terrassa	unknown	unknown	No	No	No	No	yes	unknown	No	No	unknown	No	0	2014-01-28	2014-01-30	05. 27/01/2014-02/02/2014	No	2014-02-06	No		yes	No			yes	oseltamivir	2014-01-30	NC		cured	A	H3N2
5	MALE	2015-02-03	06. 02/02/2015-08/02/2015	90	H. Univeryestari General de la Vall d'Hebron	unknown	No	No	No	No	No	No	unknown	yes	No	unknown	No	0	2015-01-28	2015-01-30	05. 26/01/2015-01/02/2015	No	2015-02-06	yes	No	No	No			yes	oseltamivir	2015-01-30	NC		cured	A	H3N2
5	MALE	2015-02-20	08. 16/02/2015-22/02/2015	86	Hospital Clínic i Provincial de Barcelona	unknown	unknown	No	No	yes	yes	No	unknown	yes	No	unknown	No	0	2015-02-07	2015-02-16	08. 16/02/2015-22/02/2015	No	2015-02-23	No		yes	No			yes	oseltamivir	2015-02-17	NC		cured	A	H3N2
1	FEMALE	2010-12-30	52. 26/12/2010-01/01/2011	76	H Sant Joan de Déu. Althaia, xarxa asyesstencial	unknown	unknown	yes	No	No	No	No	unknown	No	No	unknown	No	0	2010-12-26	2010-12-28	52. 26/12/2010-01/01/2011	No	2011-01-04	yes	No	No	No			yes	oseltamivir	2010-12-28	NC		cured	A	nH1N1
4	MALE	2014-01-29	05. 27/01/2014-02/02/2014	69	Hospital de Sabadell	unknown	unknown	yes	yes	No	No	yes	unknown	No	No	unknown	No	0	2014-01-13	2014-01-17	03. 13/01/2014-19/01/2014	No	2014-01-24	yes	No	yes	No			No			NC		cured	A	nH1N1
4	MALE	2014-02-05	06. 03/02/2014-09/02/2014	73	Hospital de Sabadell	unknown	unknown	No	No	No	No	No	unknown	yes	No	unknown	No	0	2014-02-01	2014-02-03	06. 03/02/2014-09/02/2014	No	2014-02-10	No		yes	No			yes	oseltamivir		NC		cured	A	nH1N1
4	MALE	2014-01-24	04. 20/01/2014-26/01/2014	81	Hospital de Sabadell	unknown	unknown	yes	No	No	No	No	unknown	yes	No	unknown	No	0	2014-01-18	2014-01-20	04. 20/01/2014-26/01/2014	No	2014-01-27	yes	No	No	No			yes	oseltamivir		NC		cured	B	B
5	MALE	2015-03-11	11. 09/03/2015-15/03/2015	83	H. Univeryestari Mútua de Terrassa	unknown	No	yes	No	No	No	No	unknown	yes	No	unknown	No	0	2015-03-04	2015-03-09	11. 09/03/2015-15/03/2015	No	2015-03-16	yes	No	No	No			yes	oseltamivir	2015-03-09	NC		cured	B	B
5	MALE	2015-02-18	08. 16/02/2015-22/02/2015	66	Hospital de Terrassa	unknown	No	yes	No	No	No	No	unknown	No	No	unknown	No	0	2015-02-16	2015-02-13	07. 09/02/2015-15/02/2015	No	2015-02-19	No		yes	No			yes	oseltamivir	2015-02-16	NC		cured	A	sense subtipar
5	MALE	2015-02-26	09. 23/02/2015-01/03/2015	81	Hospital de Terrassa	unknown	No	yes	No	No	No	No	unknown	No	No	unknown	No	0	2015-02-24	2015-02-25	09. 23/02/2015-01/03/2015	No	2015-03-03	No		yes	No			yes	oseltamivir	2015-02-25	NC		cured	A	sense subtipar
2	MALE	2012-03-06	10. 05/03/2012-11/03/2012	74	Hospital Clínic i Provincial de Barcelona	unknown	unknown	yes	No	No	No	No	unknown	yes	No	unknown	No	0	2012-02-18	2012-03-03	09. 27/02/2012-04/03/2012	No	2012-03-09	yes	No	No	No			yes	oseltamivir	2012-03-03	NC		cured	A	H3N2
2	MALE	2012-03-14	11. 12/03/2012-18/03/2012	75	Hospital Clínic i Provincial de Barcelona	unknown	unknown	No	No	No	No	No	unknown	yes	No	unknown	No	0	2012-03-07	2012-03-10	10. 05/03/2012-11/03/2012	No	2012-03-16	yes	No	No	No			No			NC		cured	A	H3N2
4	MALE	2014-01-10	02. 06/01/2014-12/01/2014	65	H. Univeryestari General de la Vall d'Hebron	unknown	unknown	No	No	yes	yes	unknown	unknown	yes	No	No	No	0	2013-12-24	2014-01-08	02. 06/01/2014-12/01/2014	No	2014-01-14	No		No	No			yes	oseltamivir	2014-01-08	NC		cured	A	H3N2
4	FEMALE	2014-02-26	09. 24/02/2014-02/03/2014	80	Hospital Clínic i Provincial de Barcelona	unknown	unknown	No	unknown	No	yes	yes	unknown	yes	No	unknown	No	0	2014-02-21	2014-02-25	09. 24/02/2014-02/03/2014	No	2014-03-03	No		No	No			yes	oseltamivir	2014-02-26	NC		cured	A	H3N2
4	FEMALE	2014-02-21	08. 17/02/2014-23/02/2014	86	Hospital de Terrassa	unknown	unknown	No	No	No	yes	No	unknown	yes	No	unknown	No	0	2014-02-13	2014-02-15	07. 10/02/2014-16/02/2014	No	2014-02-21	No		yes	No			yes	oseltamivir	2014-02-15	NC		cured	A	H3N2
5	FEMALE	2015-02-13	07. 09/02/2015-15/02/2015	74	H. Univeryestari General de la Vall d'Hebron	unknown	No	No	No	No	No	No	unknown	No	No	unknown	No	0	2015-02-10	2015-02-12	07. 09/02/2015-15/02/2015	No	2015-02-18	yes	No	No	No			yes	oseltamivir	2015-02-13	NC		cured	A	H3N2
4	MALE	2014-01-30	05. 27/01/2014-02/02/2014	79	H. Univeryestari General de la Vall d'Hebron	unknown	unknown	yes	No	No	No	No	No	No	No	unknown	No	0	2014-01-27	2014-01-28	05. 27/01/2014-02/02/2014	No	2014-02-03	yes	No	No	No			yes	oseltamivir	2014-01-29	NC		cured	A	nH1N1
5	FEMALE	2015-02-24	09. 23/02/2015-01/03/2015	75	Hospital Clínic i Provincial de Barcelona	unknown	unknown	No	No	yes	No	No	unknown	No	No	unknown	No	0	2015-02-18	2015-02-21	08. 16/02/2015-22/02/2015	No	2015-02-27	No		yes	No			yes	oseltamivir	2015-02-21	NC		cured	A	nH1N1
5	MALE	2015-03-09	11. 09/03/2015-15/03/2015	83	Hospital de Sabadell	unknown	No	No	No	yes	No	No	unknown	No	No	unknown	No	0	2015-03-03	2015-03-04	10. 02/03/2015-08/03/2015	No	2015-03-10	yes	No	yes	No			yes	oseltamivir	2015-03-05	NC		cured	A	nH1N1
4	FEMALE	2014-02-04	06. 03/02/2014-09/02/2014	79	Hospital Clínic i Provincial de Barcelona	unknown	unknown	No	unknown	No	No	yes	unknown	No	No	unknown	No	0	2014-01-23	2014-01-26	04. 20/01/2014-26/01/2014	No	2014-01-31	yes	No	No	No			yes	oseltamivir	2014-01-25	NC		cured	A	sense subtipar
5	MALE	2015-02-04	06. 02/02/2015-08/02/2015	83	Hospital de Sabadell	unknown	No	yes	No	yes	No	No	No	No	No	unknown	No	0	2015-01-28	2015-02-04	06. 02/02/2015-08/02/2015	No	2015-02-09	No		yes	No			yes	oseltamivir	2015-02-04	NC		cured	A	sense subtipar
5	MALE	2015-03-06	10. 02/03/2015-08/03/2015	92	Hospital de Terrassa	unknown	No	yes	No	No	yes	No	unknown	No	No	unknown	No	0	2015-02-28	2015-03-05	10. 02/03/2015-08/03/2015	No	2015-03-10	No		yes	No			yes	oseltamivir	2015-03-06	NC		cured	A	sense subtipar
4	FEMALE	2014-01-06	02. 06/01/2014-12/01/2014	88	Hospital Clínic i Provincial de Barcelona	unknown	unknown	yes	No	No	No	No	unknown	No	No	unknown	No	0	2014-01-04	2014-01-06	02. 06/01/2014-12/01/2014	No	2014-01-11	yes	No	No	No			yes	oseltamivir	2014-01-07	NC		cured	A	H3N2
4	FEMALE	2014-01-07	02. 06/01/2014-12/01/2014	79	Hospital Clínic i Provincial de Barcelona	unknown	unknown	yes	yes	yes	No	No	unknown	yes	unknown	unknown	No	0	2014-01-03	2014-01-08	02. 06/01/2014-12/01/2014	No	2014-01-13	No		yes	No			yes	oseltamivir	2014-01-09	NC		cured	A	H3N2
4	MALE	2014-02-19	08. 17/02/2014-23/02/2014	83	Hospital de Sabadell	unknown	unknown	No	No	No	No	No	unknown	No	No	unknown	No	0	2014-02-13	2014-02-15	07. 10/02/2014-16/02/2014	No	2014-02-20	No		yes	No			yes	oseltamivir		NC		cured	A	H3N2
3	MALE	2013-02-05	06. 04/02/2013-10/02/2013	82	Hospital de Mataró	unknown	unknown	No	No	No	No	No	unknown	No	No	unknown	No	0	2012-12-26	2013-01-30	05. 28/01/2013-03/02/2013	No	2013-02-04	yes	No	No	No			No			NC		cured	A	nH1N1
5	MALE	2015-02-24	09. 23/02/2015-01/03/2015	73	Hospital de Sabadell	unknown	No	yes	No	No	No	No	unknown	No	No	unknown	No	0	2015-02-17	2015-02-20	08. 16/02/2015-22/02/2015	No	2015-02-25	No		yes	No			yes	oseltamivir	2015-02-20	NC		cured	A	nH1N1
4	FEMALE	2014-03-21	12. 17/03/2014-23/03/2014	80	Hospital de Terrassa	unknown	unknown	No	No	No	No	No	unknown	No	No	unknown	No	0	2014-03-14	2014-03-17	12. 17/03/2014-23/03/2014	No	2014-03-21	No		yes	No			yes	oseltamivir	2014-03-17	NC		cured	A	sense subtipar
5	MALE	2015-02-24	09. 23/02/2015-01/03/2015	86	Hospital de Terrassa	unknown	No	No	No	No	No	No	unknown	No	No	unknown	No	0	2015-02-19	2015-02-21	08. 16/02/2015-22/02/2015	No	2015-02-25	No		yes	No			yes	oseltamivir	2015-02-21	NC		cured	A	sense subtipar
5	MALE	2015-02-03	06. 02/02/2015-08/02/2015	80	H. Univeryestari General de la Vall d'Hebron	unknown	No	yes	No	No	No	No	unknown	No	No	unknown	No	0	2015-01-27	2015-01-30	05. 26/01/2015-01/02/2015	No	2015-02-03	yes	yes	No	No			yes	oseltamivir	2015-01-30	NC		cured	A	H3N2
5	MALE	2015-02-25	09. 23/02/2015-01/03/2015	90	H. Univeryestari Mútua de Terrassa	unknown	No	No	No	No	No	No	unknown	No	No	unknown	No	0	2015-02-20	2015-02-23	09. 23/02/2015-01/03/2015	No	2015-02-27	yes	No	No	No			yes	oseltamivir	2015-02-23	NC		cured	A	H3N2
5	FEMALE	2015-01-16	03. 12/01/2015-18/01/2015	79	Hospital Clínic i Provincial de Barcelona	unknown	No	yes	No	No	No	No	unknown	yes	No	unknown	No	0	2015-01-09	2015-01-12	03. 12/01/2015-18/01/2015	No	2015-01-16	yes		No	No			yes	oseltamivir	2015-01-13	NC		cured	A	H3N2
5	FEMALE	2015-02-16	08. 16/02/2015-22/02/2015	77	Hospital de Mataró	unknown	No	yes	No	No	No	No	unknown	No	No	unknown	No	0	2015-02-01	2015-02-12	07. 09/02/2015-15/02/2015	No	2015-02-16	yes	No	No	No			yes	oseltamivir	2015-02-12	NC		cured	A	H3N2
3	FEMALE	2013-03-06	10. 04/03/2013-10/03/2013	79	Hospital de Sabadell	unknown	unknown	No	No	No	No	No	unknown	yes	No	unknown	No	0	2013-02-28	2013-03-02	09. 25/02/2013-03/03/2013	No	2013-03-06	No		yes	No			No			NC		cured	A	nH1N1
4	MALE	2014-02-04	06. 03/02/2014-09/02/2014	72	Hospital de Sabadell	unknown	unknown	No	No	No	No	No	unknown	yes	No	unknown	No	0	2014-01-30	2014-02-01	05. 27/01/2014-02/02/2014	No	2014-02-05	No		yes	No			yes	oseltamivir	2014-02-02	NC		cured	A	nH1N1
5	MALE	2015-03-02	10. 02/03/2015-08/03/2015	67	Hospital de Sabadell	unknown	No	yes	No	No	No	yes	unknown	yes	No	unknown	No	0	2015-02-25	2015-02-27	09. 23/02/2015-01/03/2015	No	2015-03-02	yes	No	yes	No			yes	oseltamivir	2015-02-27	NC		cured	A	H3N2
5	MALE	2015-03-02	10. 02/03/2015-08/03/2015	80	Hospital de Sabadell	unknown	No	No	No	No	No	yes	unknown	yes	No	unknown	No	0	2015-02-27	2015-03-01	09. 23/02/2015-01/03/2015	No	2015-03-02	yes	No	yes	No			yes	oseltamivir	2015-02-01	NC		cured	A	sense subtipar
2	FEMALE	2012-02-24	08. 20/02/2012-26/02/2012	73	Hospital Clínic i Provincial de Barcelona	unknown	unknown	No	No	yes	No	No	unknown	No	No	unknown	No	0	2012-02-18	2012-02-20	08. 20/02/2012-26/02/2012	No	2012-02-21	yes		No	No			yes	oseltamivir	2012-02-21	NC		cured	A	H3N2
1	MALE	2011-01-17	03. 16/01/2011-22/01/2011	75	H Sant Joan de Déu. Althaia, xarxa asyesstencial	unknown	unknown	yes	No	yes	yes	No	unknown	yes	No	unknown	No	0	2011-01-04	2011-01-12	02. 09/01/2011-15/01/2011	yes	2011-04-11	yes	No	yes	No			yes	oseltamivir	2011-01-12	NC		cured	A	nH1N1
2	MALE	2012-02-17	07. 13/02/2012-19/02/2012	76	Hospital de Terrassa	unknown	unknown	No	No	yes	No	No	unknown	No	No	unknown	No	0	2012-02-14	2012-02-17	07. 13/02/2012-19/02/2012	yes	2012-04-26	No		yes	No			yes	oseltamivir	2012-02-13	NC		cured	A	H3N2
1	MALE	2011-01-14	02. 09/01/2011-15/01/2011	66	Hospital de Terrassa	unknown	unknown	No	No	No	No	yes	unknown	yes	No	unknown	No	0	2010-12-28	2011-01-01	52. 26/12/2010-01/01/2011	yes	2011-03-03	yes	No	yes	yes			yes	oseltamivir	2011-01-07	NC		cured	A	nH1N1
4	MALE	2014-02-04	06. 03/02/2014-09/02/2014	79	Hospital Clínic i Provincial de Barcelona	unknown	unknown	yes	yes	yes	yes	No	No	yes	No	unknown	No	0	2014-01-23	2014-01-25	04. 20/01/2014-26/01/2014	yes	2014-03-10	yes	yes	yes	No			yes	oseltamivir	2014-01-27	NC		cured	A	sense subtipar
5	FEMALE	2015-02-13	07. 09/02/2015-15/02/2015	81	Hospital de Sabadell	unknown	No	No	No	No	No	No	unknown	yes	No	unknown	No	0	2015-02-06	2015-02-13	07. 09/02/2015-15/02/2015	yes	2015-03-25	yes	yes	yes	yes			yes	oseltamivir	2015-02-13	NC		cured	A	nH1N1
3	MALE	2013-02-19	08. 18/02/2013-24/02/2013	76	Hospital Clínic i Provincial de Barcelona	unknown	unknown	yes	No	No	No	yes	unknown	No	No	unknown	No	0	2013-02-05	2013-02-05	06. 04/02/2013-10/02/2013	yes	2013-03-13	No		yes	No			yes		2013-02-18	NC		cured	B	B
5	FEMALE	2015-01-24	04. 19/01/2015-25/01/2015	79	Hospital Clínic i Provincial de Barcelona	unknown	unknown	No	No	No	yes	No	unknown	No	No	unknown	No	0	2015-01-18	2015-01-24	04. 19/01/2015-25/01/2015	yes	2015-02-25	yes	No	yes	yes			yes	oseltamivir	2015-01-24	NC		cured	A	nH1N1
3	FEMALE	2013-02-22	08. 18/02/2013-24/02/2013	83	Hospital de Sabadell	unknown	unknown	No	No	yes	No	No	unknown	yes	unknown	unknown	No	0	2013-01-20	2013-01-23	04. 21/01/2013-27/01/2013	yes	2013-02-22	yes	No	yes	No			yes	oseltamivir		NC		cured	B	B
4	MALE	2014-02-27	09. 24/02/2014-02/03/2014	65	H. Univeryestari General de la Vall d'Hebron	unknown	unknown	No	No	yes	yes	yes	unknown	No	No	unknown	No	0	2014-02-07	2014-02-04	06. 03/02/2014-09/02/2014	yes	2014-02-28	yes	yes	No	No			yes	oseltamivir	2014-02-07	NC		cured	A	nH1N1
4	MALE	2014-02-03	06. 03/02/2014-09/02/2014	80	H. Univeryestari General de la Vall d'Hebron	unknown	unknown	No	No	No	No	No	No	No	No	unknown	No	0		2014-01-30	05. 27/01/2014-02/02/2014	yes	2014-02-21	No		No	No	yes	yes	yes	oseltamivir	2014-02-01	NC		cured	A	sense subtipar
5	FEMALE	2015-02-24	09. 23/02/2015-01/03/2015	67	H. Univeryestari General de la Vall d'Hebron	unknown	No	No	yes	unknown	No	No	unknown	No	No	unknown	No	0	2015-02-04	2015-02-09	07. 09/02/2015-15/02/2015	yes	2015-03-01	yes	No	No	No			yes	oseltamivir	2015-02-11	NC		cured	A	sense subtipar
1	MALE	2011-01-03	01. 02/01/2011-08/01/2011	68	Hospital Clínic i Provincial de Barcelona	unknown	unknown	No	No	No	No	yes	unknown	No	No	unknown	No	0	2010-12-28	2011-01-08	01. 02/01/2011-08/01/2011	yes	2011-01-25	yes	yes	yes	yes			yes	oseltamivir	2010-12-29	NC		cured	A	sense subtipar
4	MALE	2014-02-03	06. 03/02/2014-09/02/2014	80	Hospital de Sant Joan de Déu (Espluges)	unknown	unknown	yes	No	No	No	No	No	No	No	unknown	No	0	2014-01-29	2014-02-02	05. 27/01/2014-02/02/2014	yes	2014-02-19	yes	No	yes	No			yes	oseltamivir	2014-02-02	NC		cured	A	nH1N1
4	MALE	2014-02-14	07. 10/02/2014-16/02/2014	75	Hospital de Sabadell	unknown	unknown	yes	No	No	No	yes	unknown	No	No	unknown	No	0	2014-02-11	2014-02-12	07. 10/02/2014-16/02/2014	yes	2014-02-27	No		yes	No			yes	oseltamivir	2014-02-12	NC		cured	A	nH1N1
5	FEMALE	2015-03-02	10. 02/03/2015-08/03/2015	83	Hospital de Sabadell	unknown	No	No	No	No	No	No	unknown	No	No	unknown	No	0	2015-02-22	2015-02-25	09. 23/02/2015-01/03/2015	yes	2015-03-10	No		yes	No			yes	oseltamivir	2015-02-26	NC		cured	A	H3N2
5	MALE	2015-02-16	08. 16/02/2015-22/02/2015	73	H. Univeryestari Joan XXIII	unknown	unknown	unknown	unknown	unknown	unknown	unknown	unknown	unknown	unknown	unknown	No	0	2015-01-23	2015-02-13	07. 09/02/2015-15/02/2015	yes	2015-02-26	yes	No	No	No		yes	yes	oseltamivir	2015-02-14	NC		cured	A	nH1N1
2	MALE	2012-03-02	09. 27/02/2012-04/03/2012	68	H Sant Joan de Déu. Althaia, xarxa asyesstencial	unknown	unknown	No	No	No	No	No	unknown	No	No	unknown	No	0	2012-02-26	2012-03-01	09. 27/02/2012-04/03/2012	yes	2012-03-13	No		yes	No			yes	oseltamivir	2012-03-01	NC		cured	A	sense subtipar
5	MALE	2015-02-24	09. 23/02/2015-01/03/2015	80	Hospital de Terrassa	unknown	No	yes	No	yes	yes	No	unknown	yes	No	unknown	No	0	2015-02-19	2015-02-20	08. 16/02/2015-22/02/2015	yes	2015-03-04	yes	No	yes	No			yes	oseltamivir	2015-02-21	NC		cured	A	sense subtipar
1	FEMALE	2010-12-21	51. 19/12/2010-25/12/2010	77	H. Univeryestari de Girona Dr. Josep Trueta	unknown	unknown	yes	No	yes	No	No	unknown	No	No	unknown	No	0	2010-12-16	2010-12-20	51. 19/12/2010-25/12/2010	yes	2010-12-31	No		No	No			yes	oseltamivir	2010-12-20	NC		cured	A	nH1N1
1	MALE	2011-01-20	03. 16/01/2011-22/01/2011	74	Hospital Clínic i Provincial de Barcelona	unknown	unknown	No	unknown	No	No	No	unknown	yes	No	unknown	No	0	2011-01-01	2011-01-07	01. 02/01/2011-08/01/2011	yes	2011-01-18	yes	No	No	No			yes	oseltamivir	2011-01-08	NC		cured	A	nH1N1
4	FEMALE	2014-01-22	04. 20/01/2014-26/01/2014	71	Hospital Clínic i Provincial de Barcelona	unknown	unknown	yes	No	No	No	No	unknown	No	No	unknown	No	0	2014-01-20	2014-01-21	04. 20/01/2014-26/01/2014	yes	2014-01-29	yes		yes	No			yes	oseltamivir	2014-01-21	NC		cured	A	H3N2
5	MALE	2015-02-23	09. 23/02/2015-01/03/2015	72	H. Univeryestari General de la Vall d'Hebron	unknown	No	No	No	No	No	No	unknown	No	No	unknown	No	0	2015-02-13	2015-02-18	08. 16/02/2015-22/02/2015	yes	2015-02-26	yes	No					yes	oseltamivir	2015-02-18	NC		cured	A	H3N2
4	MALE	2014-02-06	06. 03/02/2014-09/02/2014	65	Hospital Clínic i Provincial de Barcelona	unknown	unknown	No	unknown	yes	No	yes	unknown	No	No	unknown	No	0	2014-02-01	2014-02-06	06. 03/02/2014-09/02/2014	yes	2014-02-13	No		No	No			yes	oseltamivir	2014-02-06	NC		cured	A	sense subtipar
4	FEMALE	2014-02-27	09. 24/02/2014-02/03/2014	65	H. Univeryestari General de la Vall d'Hebron	unknown	unknown	yes	No	No	No	No	unknown	No	No	unknown	No	0	2014-01-30	2014-02-05	06. 03/02/2014-09/02/2014	yes	2014-02-12	yes	No	No	No			yes	oseltamivir	2014-02-04	NC		cured	A	nH1N1
5	MALE	2015-02-26	09. 23/02/2015-01/03/2015	89	H. Univeryestari General de la Vall d'Hebron	unknown	No	No	No	yes	yes	No	unknown	yes	No	unknown	No	0	2015-02-19	2015-02-24	09. 23/02/2015-01/03/2015	No	2015-03-13	yes	No	No	No						yes	2014-10-27	cured	B	B
5	MALE	2015-03-09	11. 09/03/2015-15/03/2015	2	H. Univeryestari General de la Vall d'Hebron	unknown	No	No	No	No	No	No	unknown	No	No	unknown	No	0	2015-03-01	2015-03-07	10. 02/03/2015-08/03/2015	No	2015-03-10	yes	No	No	No						No		cured	A	nH1N1
4	MALE	2014-01-27	05. 27/01/2014-02/02/2014	34	H. Univeryestari Joan XXIII	unknown	unknown	No	yes	No	No	No	unknown	No	No	unknown	unknown	0	2014-01-16	2014-01-26	04. 20/01/2014-26/01/2014	No	2014-01-30	yes	No	No	No			yes	oseltamivir	2014-01-26	No		cured	A	nH1N1
4	MALE	2014-02-13	07. 10/02/2014-16/02/2014	57	H. Univeryestari Joan XXIII	yes	unknown	yes	unknown	No	No	No	unknown	No	No	unknown	unknown	0	2014-02-09	2014-02-12	07. 10/02/2014-16/02/2014	No	2014-02-17	No		No	No			No			No		cured	A	nH1N1
2	FEMALE	2012-03-09	10. 05/03/2012-11/03/2012	78	Hospital Clínic i Provincial de Barcelona	unknown	unknown	No	No	No	No	yes	unknown	No	No	unknown	No	0	2012-03-01	2012-03-02	09. 27/02/2012-04/03/2012	No	2012-03-06	yes	yes	No	No			yes	oseltamivir	2012-03-01	NC		cured	A	H3N2
2	MALE	2012-02-07	06. 06/02/2012-12/02/2012	57	H. Univeryestari Mútua de Terrassa	unknown	unknown	No	yes	No	No	No	unknown	No	No	unknown	No	0	2012-02-02	2012-02-06	06. 06/02/2012-12/02/2012	yes	2012-04-18	yes		yes	yes			yes	oseltamivir	2012-02-06	yes	2011-10-01	cured	A	H3N2
2	MALE	2012-02-28	09. 27/02/2012-04/03/2012	56	Hospital de Mataró	unknown	unknown	No	No	yes	No	No	unknown	No	No	unknown	No	0	2012-02-23	2012-02-23	08. 20/02/2012-26/02/2012	yes	2012-03-21	yes	yes	No	No			yes	oseltamivir	2012-02-28	yes	2011-11-02	cured	A	H3N2
4	MALE	2014-01-27	05. 27/01/2014-02/02/2014	92	H. Univeryestari General de la Vall d'Hebron	unknown	unknown	yes	No	yes	No	No	unknown	yes	No	unknown	No	0	2014-01-24	2014-01-26	04. 20/01/2014-26/01/2014	No	2014-02-20	yes		No	No		yes	yes	oseltamivir	2014-01-26	yes	2013-10-16	cured	A	sense subtipar
5	MALE	2015-02-18	08. 16/02/2015-22/02/2015	90	Hospital de Terrassa	unknown	No	No	No	No	No	No	unknown	No	No	unknown	No	0	2015-02-17	2015-02-04	06. 02/02/2015-08/02/2015	No	2015-02-19	yes	yes	yes	No			yes	oseltamivir	2015-02-17	yes	2014-10-17	cured	A	sense subtipar
5	FEMALE	2015-02-27	09. 23/02/2015-01/03/2015	83	H. Univeryestari Joan XXIII	unknown	yes	No	No	No	No	No	unknown	No	No	unknown	No	0	2015-02-11	2015-02-25	09. 23/02/2015-01/03/2015	No	2015-03-09	yes	No	yes			yes	yes	oseltamivir	2015-02-26	yes	2014-10-13	cured	A	sense subtipar
4	FEMALE	2014-03-13	11. 10/03/2014-16/03/2014	80	Hospital de Mataró	unknown	unknown	No	No	yes	No	No	unknown	No	yes	unknown	No	0	2014-02-27	2014-03-03	10. 03/03/2014-09/03/2014	No	2014-03-14	yes	No	No	No			yes	oseltamivir	2014-03-03	yes	2013-12-16	cured	A	H3N2
5	FEMALE	2015-02-10	07. 09/02/2015-15/02/2015	92	H. Univeryestari General de la Vall d'Hebron	unknown	No	yes	No	No	No	No	unknown	yes	No	unknown	No	0	2015-02-01	2015-02-05	06. 02/02/2015-08/02/2015	No	2015-02-16	yes	yes	No	No			yes	oseltamivir	2015-02-07	yes		cured	A	H3N2
5	FEMALE	2015-02-26	09. 23/02/2015-01/03/2015	78	Hospital de Terrassa	unknown	No	yes	yes	yes	No	No	unknown	No	No	unknown	No	0	2015-02-19	2015-02-23	09. 23/02/2015-01/03/2015	No	2015-03-05	No		yes	No			yes	oseltamivir	2015-02-23	yes	2014-10-22	cured	A	sense subtipar
5	FEMALE	2015-02-20	08. 16/02/2015-22/02/2015	92	H. Univeryestari General de la Vall d'Hebron	unknown	No	No	No	No	No	No	unknown	yes	No	unknown	No	0	2015-02-15	2015-02-17	08. 16/02/2015-22/02/2015	No	2015-02-26	yes		No	No			yes	oseltamivir	2015-02-19	yes	2014-10-01	cured	A	H3N2
4	FEMALE	2014-01-27	05. 27/01/2014-02/02/2014	94	H. Univeryestari General de la Vall d'Hebron	unknown	unknown	No	No	yes	No	No	No	No	No	unknown	No	0	2014-01-23	2014-01-25	04. 20/01/2014-26/01/2014	No	2014-01-31	yes	yes	No	No			yes	oseltamivir	2014-01-26	yes	2013-11-11	cured	A	H3N2
5	FEMALE	2015-02-17	08. 16/02/2015-22/02/2015	88	H. Univeryestari General de la Vall d'Hebron	unknown	No	No	No	yes	No	No	unknown	No	No	unknown	No	0	2015-02-12	2015-02-15	07. 09/02/2015-15/02/2015	No	2015-02-16	yes	No	No	No						yes	2014-10-01	cured	A	H3N2
4	MALE	2014-01-23	04. 20/01/2014-26/01/2014	69	H. Univeryestari Joan XXIII	yes	unknown	No	No	unknown	unknown	unknown	unknown	yes	No	unknown	unknown	0	2014-01-20	2014-01-22	04. 20/01/2014-26/01/2014	yes	2014-04-08	No		yes	No			yes	oseltamivir	2014-01-22	yes	2013-10-24	cured	A	nH1N1
2	MALE	2012-02-21	08. 20/02/2012-26/02/2012	78	Hospital de Terrassa	unknown	unknown	yes	yes	No	yes	No	unknown	yes	No	unknown	No	0	2012-02-18	2012-02-20	08. 20/02/2012-26/02/2012	yes	2012-03-16	No		yes	No			yes	oseltamivir	2012-02-21	yes	2011-10-20	cured	A	H3N2
2	MALE	2012-02-23	08. 20/02/2012-26/02/2012	73	Hospital de Terrassa	unknown	unknown	No	No	yes	No	No	unknown	yes	No	unknown	No	0	2012-02-22	2012-02-22	08. 20/02/2012-26/02/2012	yes	2012-03-16	yes	yes	yes	yes			yes	oseltamivir	2012-02-22	yes	2011-10-13	cured	A	H3N2
3	FEMALE	2013-03-18	12. 18/03/2013-24/03/2013	82	Hospital de Mataró	unknown	unknown	No	No	No	No	No	unknown	yes	No	unknown	No	0	2013-03-09	2013-03-12	11. 11/03/2013-17/03/2013	yes	2013-04-04	yes	No	No	No			yes	oseltamivir	2013-03-15	yes	2012-11-30	cured	A	H3N2
4	MALE	2014-01-27	05. 27/01/2014-02/02/2014	82	H. Univeryestari General de la Vall d'Hebron	unknown	unknown	No	No	No	No	No	unknown	yes	No	unknown	No	0	2014-01-15	2014-01-25	04. 20/01/2014-26/01/2014	yes	2014-02-12	yes	yes	No	No			yes	oseltamivir	2014-01-26	yes	2013-10-28	cured	A	H3N2
5	FEMALE	2015-03-06	10. 02/03/2015-08/03/2015	68	Hospital de Terrassa	unknown	No	No	No	yes	No	No	unknown	yes	No	unknown	No	0	2015-02-24	2015-02-28	09. 23/02/2015-01/03/2015	yes	2015-03-16	yes	yes	yes	yes			yes	oseltamivir	2015-02-28	yes		cured	B	B
5	MALE	2015-01-23	04. 19/01/2015-25/01/2015	40	H. Univeryestari Mútua de Terrassa	unknown	No	No	No	No	No	yes	unknown	No	yes	unknown	No	0	2015-01-15	2015-01-22	04. 19/01/2015-25/01/2015	yes	2015-01-23	yes	yes	No	No						No		cured	B	B
2	MALE	2012-03-07	10. 05/03/2012-11/03/2012	57	Hospital de Mataró	unknown	unknown	No	No	yes	No	yes	unknown	No	No	unknown	No	0	2012-02-29	2012-03-02	09. 27/02/2012-04/03/2012	yes	2012-06-13	yes	yes	yes	yes			yes	oseltamivir	2012-03-02	No		cured	A	H3N2
5	FEMALE	2015-02-27	09. 23/02/2015-01/03/2015	58	H. Univeryestari General de la Vall d'Hebron	unknown	No	No	No	No	No	No	unknown	No	No	unknown	No	0	2015-02-10	2015-02-24	09. 23/02/2015-01/03/2015	yes	2015-04-20	yes	yes	No	No			yes	oseltamivir		No		cured	A	H3N2
5	FEMALE	2015-02-16	08. 16/02/2015-22/02/2015	64	H. Univeryestari Joan XXIII	yes	No	yes	No	No	No	No	unknown	yes	No	unknown	No	0	2015-02-09	2015-01-15	03. 12/01/2015-18/01/2015	yes	2015-03-06	yes	No	yes	No			yes	oseltamivir	2015-02-11	No		cured	A	nH1N1
3	MALE	2012-10-23	43. 22/10/2012-28/10/2012	48	Hospital de Mataró	unknown	unknown	No	No	No	No	No	unknown	No	No	unknown	No	0	2012-10-13	2012-10-17	42. 15/10/2012-21/10/2012	yes	2012-12-04	yes	yes	yes	No			yes	oseltamivir	2012-10-17	No		cured	A	H3N2
3	FEMALE	2013-04-29	18. 29/04/2013-05/05/2013	51	Hospital de Mataró	unknown	unknown	No	No	No	yes	No	unknown	No	No	unknown	No	0	2013-03-07	2013-03-13	11. 11/03/2013-17/03/2013	yes	2013-04-26	yes	No	No	No			No			No		cured	A	nH1N1
2	MALE	2012-03-02	09. 27/02/2012-04/03/2012	55	H. Univeryestari Arnau de Vilanova	unknown	unknown	yes	No	No	No	No	unknown	No	No	unknown	No	0	2012-02-27	2012-02-28	09. 27/02/2012-04/03/2012	yes	2012-04-02	No		yes	No			yes	oseltamivir	2012-02-29	No		cured	A	sense subtipar
3	MALE	2013-01-10	02. 07/01/2013-13/01/2013	53	Hospital de Mataró	unknown	unknown	No	No	unknown	No	No	unknown	No	No	unknown	No	0	2013-01-04	2013-01-07	02. 07/01/2013-13/01/2013	yes	2013-02-01	No		No	No			yes	oseltamivir	2013-01-10	No		cured	B	B
5	FEMALE	2015-02-13	07. 09/02/2015-15/02/2015	63	H. Univeryestari Joan XXIII	unknown	No	yes	yes	yes	No	No	unknown	yes	No	unknown	No	0	2015-02-09	2015-02-10	07. 09/02/2015-15/02/2015	yes	2015-02-20	No		No	No			yes	oseltamivir	2015-02-11	No		cured	A	sense subtipar
5	MALE	2015-01-29	05. 26/01/2015-01/02/2015	71	H. Univeryestari Mútua de Terrassa	unknown	No	No	No	yes	yes	No	unknown	yes	No	unknown	No	0	2015-01-27	2015-01-13	03. 12/01/2015-18/01/2015	No	2015-03-11	No		yes	No			yes	oseltamivir	2015-01-28	No		cured	A	H3N2
5	FEMALE	2015-02-16	08. 16/02/2015-22/02/2015	65	H. Univeryestari General de la Vall d'Hebron	unknown	No	No	No	yes	No	No	unknown	No	No	unknown	No	0	2015-02-09	2015-02-13	07. 09/02/2015-15/02/2015	No	2015-03-23	yes	No	No	No			yes	oseltamivir	2015-02-14	No		cured	A	NT
5	MALE	2015-02-16	08. 16/02/2015-22/02/2015	65	Hospital de Mataró	unknown	No	No	No	No	No	yes	unknown	No	No	unknown	No	0	2015-01-26	2015-01-27	05. 26/01/2015-01/02/2015	No	2015-02-20	yes	No	No	No			yes	oseltamivir	2015-02-12	No		cured	A	H3N2
4	MALE	2014-02-27	09. 24/02/2014-02/03/2014	76	Hospital de Mataró	unknown	unknown	No	No	No	No	No	unknown	No	yes	unknown	No	0		2014-02-04	06. 03/02/2014-09/02/2014	No	2014-02-24	yes	No	No	No			yes	oseltamivir		No		cured	A	nH1N1
5	FEMALE	2015-03-12	11. 09/03/2015-15/03/2015	83	Hospital de Mataró	unknown	No	No	No	No	yes	No	unknown	No	No	unknown	No	0	2015-02-23	2015-03-10	11. 09/03/2015-15/03/2015	No	2015-03-26	yes	yes	No	No			yes	oseltamivir	2015-03-10	No		cured	B	B
4	MALE	2014-03-24	13. 24/03/2014-30/03/2014	86	H. Univeryestari Joan XXIII	No	unknown	No	No	No	No	No	unknown	yes	No	unknown	unknown	0	2014-03-13	2014-03-20	12. 17/03/2014-23/03/2014	No	2014-04-03	yes	No	No	No			yes	oseltamivir	2014-03-20	No		cured	A	sense subtipar
5	MALE	2015-02-26	09. 23/02/2015-01/03/2015	85	Hospital de Tortosa Verge de la Cinta	yes	No	No	yes	yes	No	No	unknown	No	No	unknown	No	0	2015-02-22	2015-02-24	09. 23/02/2015-01/03/2015	No	2015-03-10	yes	yes	No	No			yes	oseltamivir	2015-02-24	No		cured	B	B
4	MALE	2014-01-27	05. 27/01/2014-02/02/2014	89	H. Univeryestari General de la Vall d'Hebron	unknown	unknown	No	No	No	No	No	unknown	yes	No	unknown	No	0	2014-01-25	2014-01-26	04. 20/01/2014-26/01/2014	No	2014-02-05	yes	yes	No	No			yes	oseltamivir	2014-01-26	No		cured	A	sense subtipar
4	MALE	2014-02-22	08. 17/02/2014-23/02/2014	76	H. Univeryestari Joan XXIII	unknown	unknown	yes	No	No	No	No	unknown	No	No	unknown	unknown	0	2014-02-19	2014-02-21	08. 17/02/2014-23/02/2014	yes	2014-04-23	yes	yes	yes	No			yes	oseltamivir	2014-02-19	No		cured	A	nH1N1
5	MALE	2015-01-27	05. 26/01/2015-01/02/2015	79	H Sant Joan de Déu. Althaia, xarxa asyesstencial	unknown	No	No	No	yes	yes	yes	unknown	yes	No	unknown	No	0	2015-01-19	2015-01-22	04. 19/01/2015-25/01/2015	yes	2015-03-23	No		yes	yes			yes	oseltamivir	2015-01-23	No		cured	A	sense subtipar
5	MALE	2015-02-10	07. 09/02/2015-15/02/2015	74	H. Univeryestari Arnau de Vilanova	unknown	No	yes	No	yes	No	No	No	yes	No	unknown	No	0		2015-02-02	06. 02/02/2015-08/02/2015	yes	2015-03-10	yes	yes	No	No			No			No		cured	A	nH1N1
5	MALE	2015-02-04	06. 02/02/2015-08/02/2015	75	Hospital de Mataró	unknown	yes	No	No	yes	No	No	unknown	yes	No	unknown	No	0	2015-01-27	2015-01-30	05. 26/01/2015-01/02/2015	yes	2015-03-03	yes	No	No	No			yes	oseltamivir	2015-02-03	No		cured	A	H3N2
5	MALE	2015-02-13	07. 09/02/2015-15/02/2015	80	H. Univeryestari Joan XXIII	unknown	No	No	yes	yes	yes	No	unknown	yes	No	unknown	No	0	2015-02-11	2015-02-12	07. 09/02/2015-15/02/2015	yes	2015-03-11	yes	yes	yes	No			yes	oseltamivir	2015-02-12	No		cured	A	sense subtipar
5	MALE	2015-02-19	08. 16/02/2015-22/02/2015	52	Hospital de Sabadell	unknown	No	No	No	No	yes	No	unknown	No	No	unknown	No	0	2015-02-10	2015-02-12	07. 09/02/2015-15/02/2015	No	2015-02-24	No		yes	No			yes	oseltamivir		NC		cured	A	H3N2
1	FEMALE	2011-01-20	03. 16/01/2011-22/01/2011	57	H. Univeryestari Joan XXIII	unknown	No	No	No	yes	No	No	No	yes	No	unknown	unknown	0	2011-01-15	2011-01-18	03. 16/01/2011-22/01/2011	yes	2011-02-25	No		No	No		yes	yes	oseltamivir	2011-01-18	NC		cured	A	nH1N1
4	MALE	2014-01-17	03. 13/01/2014-19/01/2014	54	H. Univeryestari General de la Vall d'Hebron	unknown	unknown	No	No	No	No	No	unknown	No	yes	unknown	No	0	2014-01-11	2014-01-15	03. 13/01/2014-19/01/2014	yes	2014-02-10	yes	yes	No	No			yes	oseltamivir	2014-01-17	NC		cured	A	nH1N1
4	FEMALE	2014-01-16	03. 13/01/2014-19/01/2014	56	H. Univeryestari General de la Vall d'Hebron	unknown	unknown	No	No	No	No	yes	unknown	yes	No	unknown	No	0	2014-01-01	2014-01-04	01. 30/12/2013-05/01/2014	yes	2014-01-23	yes	yes	No	No			yes	oseltamivir		NC		cured	A	sense subtipar
4	FEMALE	2014-03-05	10. 03/03/2014-09/03/2014	84	Hospital de Terrassa	unknown	unknown	No	yes	yes	No	No	unknown	No	No	unknown	No	0	2014-03-03	2013-03-04	10. 04/03/2013-10/03/2013	No	2014-03-13	No		yes	No			No			NC		cured	A	sense subtipar
5	MALE	2015-02-17	08. 16/02/2015-22/02/2015	77	H. Univeryestari General de la Vall d'Hebron	unknown	No	No	No	yes	No	No	unknown	No	No	unknown	No	0	2015-02-14	2015-02-15	07. 09/02/2015-15/02/2015	No	2015-03-25	yes	No	No	No			yes	oseltamivir	2015-02-16	NC		cured	A	H3N2
2	MALE	2012-02-28	09. 27/02/2012-04/03/2012	84	Hospital de Terrassa	unknown	unknown	yes	No	No	No	No	unknown	No	No	unknown	No	0	2012-02-22	2012-02-15	07. 13/02/2012-19/02/2012	No	2012-03-02	yes	No	No	No			yes	oseltamivir	2012-02-25	NC		cured	A	H3N2
5	FEMALE	2015-02-27	09. 23/02/2015-01/03/2015	81	H. Univeryestari General de la Vall d'Hebron	unknown	No	No	No	No	No	No	unknown	No	No	unknown	No	0	2015-02-23	2015-02-25	09. 23/02/2015-01/03/2015	No	2015-02-27	yes	No	No	No			yes	oseltamivir	2015-02-25	NC		cured	B	B
3	MALE	2013-02-20	08. 18/02/2013-24/02/2013	70	Hospital de Sabadell	unknown	unknown	No	No	No	yes	No	unknown	No	No	unknown	No	0	2013-02-11	2013-02-16	07. 11/02/2013-17/02/2013	yes	2013-03-27	yes	yes	yes	yes			yes	oseltamivir	2013-02-18	NC		cured	B	B
5	MALE	2015-02-16	08. 16/02/2015-22/02/2015	85	Hospital de Mataró	unknown	No	No	No	yes	No	yes	unknown	yes	No	unknown	No	0	2015-01-20	2015-01-27	05. 26/01/2015-01/02/2015	yes	2015-03-03	No		No	No			yes	oseltamivir	2015-02-05	NC		cured	A	H3N2
3	FEMALE	2013-01-29	05. 28/01/2013-03/02/2013	82	H. Univeryestari Joan XXIII	unknown	unknown	No	No	No	No	No	unknown	yes	No	unknown	unknown	0	2013-01-15	2013-01-19	03. 14/01/2013-20/01/2013	yes	2013-02-14	yes	yes	No	No			No			NC		cured	B	B
1	FEMALE	2011-01-13	02. 09/01/2011-15/01/2011	65	H.U. Materno Infantil de la Vall d'Hebron	unknown	unknown	No	No	yes	No	No	unknown	No	yes	unknown	No	0	2011-01-05	2011-01-11	02. 09/01/2011-15/01/2011	yes	2011-01-31	No		No	No			yes	oseltamivir	2011-01-11	NC		cured	A	sense subtipar
3	MALE	2013-02-12	07. 11/02/2013-17/02/2013	77	Hospital de Mataró	unknown	unknown	No	No	No	No	No	unknown	No	No	unknown	No	0	2013-02-02	2013-02-04	06. 04/02/2013-10/02/2013	yes	2013-02-20	No		No	No			yes	oseltamivir	2013-02-06	NC		cured	B	B
3	MALE	2013-02-01	05. 28/01/2013-03/02/2013	87	H. Univeryestari Joan XXIII	No	No	yes	No	No	No	No	No	yes	No	unknown	unknown	0	2013-01-26	2013-01-30	05. 28/01/2013-03/02/2013	yes	2013-02-07	yes	No					yes	oseltamivir		NC		cured	B	B
4	MALE	2014-02-18	08. 17/02/2014-23/02/2014	54	H. Univeryestari de Girona Dr. Josep Trueta	unknown	unknown	yes	yes	No	No	No	unknown	yes	No	unknown	No	0	2014-02-01	2014-02-05	06. 03/02/2014-09/02/2014	yes	2014-04-03	yes	yes	yes	No			yes	oseltamivir	2014-02-06	yes	2013-10-22	cured	A	nH1N1
5	MALE	2015-02-06	06. 02/02/2015-08/02/2015	83	H. Univeryestari General de la Vall d'Hebron	unknown	No	yes	No	No	No	No	unknown	yes	No	unknown	No	0	2015-01-31	2015-02-05	06. 02/02/2015-08/02/2015	No	2015-02-10	yes	No	No	No			yes	oseltamivir	2015-02-05	yes	2014-10-16	cured	A	nH1N1
5	FEMALE	2015-01-28	05. 26/01/2015-01/02/2015	76	H. Univeryestari General de la Vall d'Hebron	unknown	yes	No	No	yes	No	No	unknown	yes	No	unknown	No	0	2015-01-24	2015-01-26	05. 26/01/2015-01/02/2015	No	2015-01-29	yes	yes	No	No			yes	oseltamivir	2015-01-26	yes	2014-11-14	cured	A	nH1N1
5	MALE	2015-03-13	11. 09/03/2015-15/03/2015	73	H Sant Joan de Déu. Althaia, xarxa asyesstencial	unknown	No	No	No	yes	No	No	unknown	yes	No	unknown	No	0	2015-02-27	2015-03-08	10. 02/03/2015-08/03/2015	No	2015-03-09	No		yes	No			No			yes	2014-10-13	cured	A	sense subtipar
4	MALE	2014-02-05	06. 03/02/2014-09/02/2014	67	H. Univeryestari de Girona Dr. Josep Trueta	unknown	unknown	yes	yes	No	yes	yes	unknown	No	No	unknown	No	0	2014-01-23	2014-01-23	04. 20/01/2014-26/01/2014	yes	2014-02-07	yes	No	yes	No			No			yes	2013-10-13	cured	A	nH1N1
4	MALE	2014-02-18	08. 17/02/2014-23/02/2014	28	H. Univeryestari de Girona Dr. Josep Trueta	unknown	unknown	No	No	No	No	No	unknown	No	No	unknown	No	0	2014-01-26	2014-01-28	05. 27/01/2014-02/02/2014	yes	2014-02-19	yes	No	yes	No			yes	oseltamivir	2014-01-30	No		cured	A	nH1N1
4	MALE	2014-02-20	08. 17/02/2014-23/02/2014	34	H. Univeryestari de Girona Dr. Josep Trueta	unknown	unknown	No	No	No	No	No	unknown	No	unknown	unknown	No	0	2014-01-31	2014-02-03	06. 03/02/2014-09/02/2014	yes	2014-02-15	yes	No	yes	No			yes	oseltamivir	2014-02-03	No		cured	A	nH1N1
4	MALE	2014-02-03	06. 03/02/2014-09/02/2014	35	H Sant Joan de Déu. Althaia, xarxa asyesstencial	unknown	unknown	No	No	No	No	No	unknown	No	No	unknown	No	0	2014-01-27	2014-01-31	05. 27/01/2014-02/02/2014	yes	2014-02-04	yes	No	No	No			yes	oseltamivir	2014-02-01	No		cured	A	nH1N1
4	FEMALE	2014-03-13	11. 10/03/2014-16/03/2014	45	Hospital de Mataró	unknown	unknown	No	yes	No	No	No	unknown	No	No	unknown	No	0	2014-02-07	2014-02-21	08. 17/02/2014-23/02/2014	yes	2014-03-31	yes	No	No	No			No			No		cured	A	H3N2
5	MALE	2015-03-02	10. 02/03/2015-08/03/2015	59	H. Univeryestari General de la Vall d'Hebron	unknown	No	No	No	No	No	No	unknown	No	No	unknown	No	0		2015-02-08	06. 02/02/2015-08/02/2015	yes	2015-03-17	yes	No	No	No			yes	oseltamivir	2015-03-01	No		cured	B	B
4	FEMALE	2014-02-04	06. 03/02/2014-09/02/2014	61	H. Univeryestari Mútua de Terrassa	unknown	unknown	No	No	No	No	No	unknown	No	No	unknown	No	0	2014-01-30	2014-02-02	05. 27/01/2014-02/02/2014	yes	2014-03-03	yes	No	yes	No			yes	oseltamivir		No		cured	A	nH1N1
2	MALE	2012-03-06	10. 05/03/2012-11/03/2012	57	H. Univeryestari Mútua de Terrassa	unknown	unknown	yes	No	No	No	No	unknown	No	No	unknown	No	0	2012-03-02	2012-02-14	07. 13/02/2012-19/02/2012	yes	2012-03-13	yes	No	No	No			yes	oseltamivir	2012-03-06	No		cured	A	H3N2
2	MALE	2012-02-24	08. 20/02/2012-26/02/2012	53	H Sant Joan de Déu. Althaia, xarxa asyesstencial	unknown	unknown	No	yes	No	No	No	unknown	No	No	unknown	No	0	2012-02-15	2012-02-17	07. 13/02/2012-19/02/2012	yes	2012-03-01	No		yes	No			yes	oseltamivir	2012-02-19	No		cured	A	sense subtipar
5	MALE	2015-01-27	05. 26/01/2015-01/02/2015	55	Hospital de Terrassa	unknown	No	No	No	No	No	No	unknown	No	No	unknown	No	0	2015-01-21	2015-01-24	04. 19/01/2015-25/01/2015	yes	2015-02-03	yes	yes	yes	yes			yes	oseltamivir	2015-01-24	No		cured	A	sense subtipar
4	MALE	2014-02-20	08. 17/02/2014-23/02/2014	54	H. Univeryestari de Girona Dr. Josep Trueta	unknown	unknown	yes	No	No	No	unknown	unknown	yes	No	unknown	No	0	2014-01-25	2014-01-25	04. 20/01/2014-26/01/2014	yes	2014-02-02	No		No	yes			yes	oseltamivir	2014-02-02	No		cured	A	sense subtipar
4	FEMALE	2014-02-20	08. 17/02/2014-23/02/2014	60	H. Univeryestari de Girona Dr. Josep Trueta	unknown	unknown	yes	No	No	No	No	unknown	No	No	unknown	No	0	2014-01-30	2014-02-01	05. 27/01/2014-02/02/2014	yes	2014-02-08	No		No	No			yes	oseltamivir		No		cured	A	sense subtipar
5	FEMALE	2015-04-01	14. 30/03/2015-05/04/2015	54	Hospital de Mataró	unknown	No	No	No	No	No	No	unknown	No	No	unknown	No	0	2015-03-14	2015-03-18	12. 16/03/2015-22/03/2015	yes	2015-03-20	yes	No	No	No			yes	oseltamivir	2015-03-20	No		cured	A	nH1N1
5	FEMALE	2015-02-24	09. 23/02/2015-01/03/2015	86	H. Univeryestari General de la Vall d'Hebron	unknown	No	yes	No	No	No	yes	unknown	No	No	unknown	No	0	2015-02-20	2015-02-21	08. 16/02/2015-22/02/2015	No	2015-02-24	yes	No	No	No			yes	oseltamivir	2015-02-22	No		cured	A	H3N2
5	FEMALE	2015-03-16	12. 16/03/2015-22/03/2015	71	Hospital de Tortosa Verge de la Cinta	unknown	No	No	No	No	No	No	unknown	yes	No	unknown	No	0	2015-03-08	2015-03-13	11. 09/03/2015-15/03/2015	yes	2015-04-07	yes	yes	No	No			yes	oseltamivir	2015-03-15	No		cured	A	nH1N1
4	MALE	2014-01-17	03. 13/01/2014-19/01/2014	69	H. Univeryestari Mútua de Terrassa	unknown	unknown	yes	No	No	No	yes	unknown	No	No	unknown	No	0	2014-01-15	2014-01-16	03. 13/01/2014-19/01/2014	yes	2014-01-27	No		No	yes			yes	oseltamivir		No		cured	A	nH1N1
3	MALE	2013-01-21	04. 21/01/2013-27/01/2013	5	Hospital de Sant Joan de Déu (Espluges)	unknown	unknown	No	No	No	No	No	unknown	No	No	unknown	unknown	0	2013-01-16	2013-01-20	03. 14/01/2013-20/01/2013	yes	2013-01-31	yes		yes	No			yes	oseltamivir	2013-01-20	NC		cured	B	B
3	FEMALE	2013-03-06	10. 04/03/2013-10/03/2013	41	H. Univeryestari Joan XXIII	unknown	unknown	No	No	No	No	yes	No	No	No	unknown	No	0	2013-02-27	2013-01-29	05. 28/01/2013-03/02/2013	yes	2013-05-03	yes	No	yes	No			yes	oseltamivir	2013-03-04	NC		cured	B	B
5	MALE	2015-02-26	09. 23/02/2015-01/03/2015	37	H Sant Joan de Déu. Althaia, xarxa asyesstencial	unknown	No	No	unknown	No	No	yes	unknown	No	yes	unknown	No	0	2015-02-19	2015-02-27	09. 23/02/2015-01/03/2015	yes	2015-03-06	yes	No	yes	No			yes		2015-02-27	NC		cured	B	B
4	MALE	2014-01-17	03. 13/01/2014-19/01/2014	53	H. Univeryestari Mútua de Terrassa	unknown	unknown	No	No	No	No	yes	unknown	No	No	unknown	No	0	2014-01-14	2013-12-15	50. 09/12/2013-15/12/2013	yes	2014-03-31	yes	yes	yes	No			yes	oseltamivir	2014-01-15	NC		cured	A	H3N2
5	MALE	2015-03-03	10. 02/03/2015-08/03/2015	48	Hospital Clínic i Provincial de Barcelona	unknown	No	No	No	No	yes	yes	unknown	yes	yes	unknown	No	0	2015-02-23	2015-01-26	05. 26/01/2015-01/02/2015	yes	2015-04-13	yes	yes	yes	No			yes	oseltamivir	2015-02-24	NC		cured	A	H3N2
1	FEMALE	2011-01-24	04. 23/01/2011-29/01/2011	49	H. Univeryestari Joan XXIII	No	yes	No	No	No	unknown	yes	unknown	No	No	unknown	No	0	2011-01-15	2010-12-29	52. 26/12/2010-01/01/2011	yes	2011-02-04	yes	yes	yes				yes	oseltamivir	2011-01-17	NC		cured	A	nH1N1
4	MALE	2014-01-13	03. 13/01/2014-19/01/2014	55	Hospital de Mataró	unknown	unknown	unknown	No	No	No	No	unknown	No	No	unknown	No	0	2013-12-30	2014-01-02	01. 30/12/2013-05/01/2014	yes	2014-01-31	yes	No	yes	No			yes	oseltamivir	2014-01-08	NC		cured	A	nH1N1
5	FEMALE	2015-02-18	08. 16/02/2015-22/02/2015	58	Hospital de Tortosa Verge de la Cinta	unknown	No	yes	No	No	No	No	unknown	No	No	unknown	No	0	2015-02-15	2015-02-16	08. 16/02/2015-22/02/2015	yes	2015-03-05	yes	No	yes	No			yes	oseltamivir	2015-02-18	NC		cured	A	nH1N1
4	FEMALE	2014-02-14	07. 10/02/2014-16/02/2014	57	H Sant Joan de Déu. Althaia, xarxa asyesstencial	unknown	unknown	No	No	No	No	No	unknown	No	No	unknown	No	0	2014-02-03	2014-02-10	07. 10/02/2014-16/02/2014	yes	2014-02-14	yes	No	yes	No			yes	zanamivir	2014-02-10	NC		cured	A	nH1N1
3	MALE	2013-02-25	09. 25/02/2013-03/03/2013	65	Hospital de Sabadell	unknown	unknown	yes	No	yes	No	yes	unknown	yes	unknown	unknown	No	0	2013-02-13	2013-02-20	08. 18/02/2013-24/02/2013	No	2013-02-26	No		yes	No			yes	oseltamivir	2013-02-20	NC		cured	B	B
3	FEMALE	2013-03-22	12. 18/03/2013-24/03/2013	71	Hospital de Sabadell	unknown	unknown	No	yes	yes	No	No	unknown	No	No	unknown	No	0	2013-03-14	2013-03-17	11. 11/03/2013-17/03/2013	No	2013-03-18	No		yes	No			yes	oseltamivir	2013-03-17	NC		cured	A	nH1N1
4	MALE	2014-02-07	06. 03/02/2014-09/02/2014	85	Hospital de Sabadell	unknown	unknown	No	No	No	No	No	unknown	No	No	unknown	No	0	2014-02-02	2014-02-06	06. 03/02/2014-09/02/2014	No	2014-02-07	No		yes	No			yes	oseltamivir	2014-02-06	NC		cured	A	nH1N1
4	FEMALE	2014-03-14	11. 10/03/2014-16/03/2014	67	Hospital de Mataró	unknown	unknown	No	No	No	No	No	unknown	No	No	unknown	No	0	2014-02-24	2014-03-02	09. 24/02/2014-02/03/2014	yes	2014-03-25	yes						yes	oseltamivir	2014-03-03	NC		cured	A	nH1N1
3	MALE	2013-03-28	13. 25/03/2013-31/03/2013	79	Hospital de Mataró	unknown	unknown	No	No	yes	No	yes	unknown	No	No	unknown	No	0	2013-03-21	2013-03-24	12. 18/03/2013-24/03/2013	yes	2013-03-29	yes	No	No	No			yes	oseltamivir	2013-03-26	NC		cured	A	nH1N1
5	MALE	2015-02-18	08. 16/02/2015-22/02/2015	94	Hospital de Terrassa	unknown	No	No	No	No	No	No	unknown	No	No	unknown	No	0	2015-02-10	2015-02-12	07. 09/02/2015-15/02/2015	No	2015-02-24	No		yes	No			yes	oseltamivir	2015-02-12	yes		cured	A	sense subtipar
5	MALE	2015-02-16	08. 16/02/2015-22/02/2015	86	Hospital de Mataró	unknown	No	No	No	yes	No	No	unknown	yes	No	unknown	No	0	2015-02-03	2015-02-06	06. 02/02/2015-08/02/2015	No	2015-02-18	yes	No	No	No			yes	oseltamivir	2015-02-07	yes	2014-10-13	cured	A	H3N2
5	MALE	2015-03-13	11. 09/03/2015-15/03/2015	75	H Sant Joan de Déu. Althaia, xarxa asyesstencial	unknown	No	yes	No	yes	No	No	unknown	No	No	unknown	No	0	2015-03-06	2015-03-07	10. 02/03/2015-08/03/2015	No	2015-03-12	yes	No	No	No			yes	oseltamivir	2015-03-07	yes	2014-10-23	cured	A	sense subtipar
5	MALE	2015-03-12	11. 09/03/2015-15/03/2015	87	Hospital de Mataró	unknown	No	yes	No	yes	No	No	unknown	No	No	unknown	No	0	2015-02-26	2015-02-26	09. 23/02/2015-01/03/2015	No	2015-03-03	yes	No	No	No			No			yes	2014-11-19	cured	A	sense subtipar
5	MALE	2015-02-24	09. 23/02/2015-01/03/2015	96	Hospital de Mataró	unknown	No	No	No	yes	No	No	unknown	yes	No	unknown	No	0	2015-02-14	2015-02-21	08. 16/02/2015-22/02/2015	No	2015-02-24	yes	No	No	No			yes	oseltamivir	2015-02-21	yes	2014-10-13	cured	A	H3N2
1	FEMALE	2011-01-05	01. 02/01/2011-08/01/2011	61	H. Univeryestari de Girona Dr. Josep Trueta	unknown	unknown	No	No	No	No	No	unknown	No	No	unknown	No	0	2010-12-28	2010-12-30	52. 26/12/2010-01/01/2011	yes	2011-01-06	yes	No	yes	No			yes	oseltamivir	2010-12-30	No		cured	A	nH1N1
4	MALE	2014-01-14	03. 13/01/2014-19/01/2014	90	Hospital de Mataró	unknown	unknown	No	No	yes	yes	No	unknown	yes	No	unknown	No	0	2014-01-02	2014-01-09	02. 06/01/2014-12/01/2014	No	2014-01-17	yes	No	No	No			yes	oseltamivir	2014-01-09	No		cured	A	H3N2
4	FEMALE	2014-02-11	07. 10/02/2014-16/02/2014	94	H. Univeryestari Mútua de Terrassa	unknown	unknown	No	No	yes	No	No	unknown	No	No	unknown	No	0	2014-02-07	2014-02-08	06. 03/02/2014-09/02/2014	No	2014-02-17	yes	No	No	No			yes	oseltamivir	2014-02-08	NC		cured	A	H3N2
5	FEMALE	2015-03-04	10. 02/03/2015-08/03/2015	79	Hospital de Terrassa	unknown	No	No	No	yes	yes	No	unknown	No	No	unknown	No	0	2015-02-24	2015-02-27	09. 23/02/2015-01/03/2015	No	2015-03-05	No		yes	No			yes	oseltamivir	2015-02-28	NC		cured	B	B
5	MALE	2015-03-25	13. 23/03/2015-29/03/2015	91	H. Univeryestari General de la Vall d'Hebron	unknown	No	yes	No	No	No	No	unknown	No	No	unknown	No	0	2015-03-20	2015-03-21	12. 16/03/2015-22/03/2015	No	2015-03-27	yes	yes	No	No			yes	oseltamivir	2015-03-22	yes	2014-10-13	cured	A	H3N2
